# Supplementary material for: Diversity and distribution of nearshore barnacle cyprids in southern California through the 2015–16 El Niño
Source: PeerJ. 2019 Jul 1;7:e7186. doi: 10.7717/peerj.7186 (PMC6610546; doi:10.7717/peerj.7186)
Supplement: Supplemental Information 2 [file peerj-07-7186-s002.xlsx]

## Sheet: cyprid densities
date	cruise #	time (local)	adjusted stn. depth	sample depth	avg depth (m)	C. fissus (#/m^2)	B. glandula (#/m^2)	P. polymerus (#/m^2)	T. rubescens (#/m^2)	Balanidae(#/m^2)	B. trigonus (#/m^2)	unknownA	unknownB	unknownC	unknownD	unknown (#/m^2)	all cyprids
2014-05-09	1	08:53:00	4	0-2m	1	4.09663	4.09663	0	0	0	0	0	0	0	0	0	8.19325
2014-05-09	1	08:53:00	4	2-4m	3	8.15174	0	0	0	0	0	0	0	0	0	0	8.15174
2014-05-09	1	09:21:00	6	0-2m	1	0	0	0	0	0	0	0	0	0	0	0	0
2014-05-09	1	09:21:00	6	2-4m	3	0	0	0	0	0	0	0	0	0	0	0	0
2014-05-09	1	09:21:00	6	4-6m	5	21.5569	5.38922	0	0	0	0	0	0	0	0	0	26.9461
2014-05-09	1	10:08:00	8	0-2m	1	0	0	0	0	0	0	0	0	0	0	0	0
2014-05-09	1	10:08:00	8	2-4m	3	0	0	0	0	0	0	0	0	0	0	0	0
2014-05-09	1	10:08:00	8	4-6m	5	0	0	0	0	0	0	0	0	0	0	0	0
2014-05-09	1	10:08:00	8	6-8m	7	7.25325	7.25325	7.25325	0	0	0	0	0	0	0	0	21.7598
2014-05-09	1	10:58:00	10	0-2m	1	0	0	0	0	0	0	0	0	0	0	0	0
2014-05-09	1	10:58:00	10	2-4m	3	0	0	0	0	0	0	0	0	0	0	0	0
2014-05-09	1	10:58:00	10	4-6m	5	0	0	0	0	0	0	0	0	0	0	0	0
2014-05-09	1	10:58:00	10	6-8m	7	9.41511	0	0	0	18.8302	0	0	0	0	0	9.41511	37.6604
2014-05-09	1	10:58:00	10	8-10m	9	0	9.3041	0	0	18.6082	0	0	0	0	0	0	27.9123
2014-05-09	1	12:05:00	12	0-2m	1	0	0	0	0	0	0	0	0	0	0	0	0
2014-05-09	1	12:05:00	12	2-4m	3	0	0	0	0	0	0	0	0	0	0	0	0
2014-05-09	1	12:05:00	12	4-6m	5	0	0	0	0	0	0	0	0	0	0	0	0
2014-05-09	1	12:05:00	12	6-8m	7	0	0	0	0	0	0	0	0	0	0	0	0
2014-05-09	1	12:05:00	12	8-10m	9	22.3261	11.1631	0	11.1631	33.4892	0	0	0	0	0	0	78.1414
2014-05-09	1	12:05:00	12	10-12m	11	11.0896	44.3585	0	0	22.1793	0	0	0	0	0	0	77.6274
2014-05-14	2	08:36:00	4	0-2m	1	0	0	0	0	0	0	0	0	0	0	0	0
2014-05-14	2	08:36:00	4	2-4m	3	7.07164	0	3.53582	0	0	0	0	0	0	0	0	10.6075
2014-05-14	2	09:05:00	6	0-2m	1	10.1301	0	0	0	0	0	0	0	0	0	5.06507	15.1952
2014-05-14	2	09:05:00	6	2-4m	3	30.4884	0	0	0	0	0	0	0	0	0	0	30.4884
2014-05-14	2	09:05:00	6	4-6m	5	24.7912	4.95824	4.95824	0	9.91648	0	0	0	0	0	4.95824	49.5824
2014-05-14	2	09:38:00	8	0-2m	1	0	0	6.58156	0	0	0	0	0	0	0	0	6.58156
2014-05-14	2	09:38:00	8	2-4m	3	0	0	0	0	0	0	0	0	0	0	0	0
2014-05-14	2	09:38:00	8	4-6m	5	6.52562	19.5768	0	0	6.52562	0	0	0	0	0	0	32.6281
2014-05-14	2	09:38:00	8	6-8m	7	0	13.1924	13.1924	0	0	0	0	0	0	0	0	26.3848
2014-05-14	2	10:21:00	10	0-2m	1	0	0	36.8316	0	0	0	0	0	0	0	0	36.8316
2014-05-14	2	10:21:00	10	2-4m	3	0	0	0	0	0	0	0	0	0	0	0	0
2014-05-14	2	10:21:00	10	4-6m	5	0	0	0	0	0	0	0	0	0	0	0	0
2014-05-14	2	10:21:00	10	6-8m	7	27.6057	0	0	0	0	0	0	0	0	0	0	27.6057
2014-05-14	2	10:21:00	10	8-10m	9	55.1817	27.5909	9.19696	0	18.3939	0	9.19696	18.3939	9.19696	0	36.7878	147.151
2014-05-14	2	11:37:00	12	0-2m	1	11.5232	0	11.5232	0	11.5232	0	0	0	0	0	0	34.5696
2014-05-14	2	11:37:00	12	2-4m	3	0	0	0	11.5038	0	0	0	0	0	0	11.5038	23.0076
2014-05-14	2	11:37:00	12	4-6m	5	0	0	0	0	0	0	0	0	0	0	0	0
2014-05-14	2	11:37:00	12	6-8m	7	0	0	0	0	0	0	0	0	0	0	0	0
2014-05-14	2	11:37:00	12	8-10m	9	11.3869	0	0	0	0	0	0	11.3869	0	0	11.3869	22.7738
2014-05-14	2	11:37:00	12	10-12m	11	11.4783	0	11.4783	22.9566	0	0	0	22.9566	0	0	22.9566	68.8697
2014-05-23	3	08:15:00	4	0-2m	1	18.8602	0	3.77203	3.77203	0	0	0	0	0	0	0	26.4042
2014-05-23	3	08:15:00	4	2-4m	3	11.4099	0	7.60658	0	3.80329	0	0	0	0	0	0	22.8197
2014-05-23	3	08:38:00	6	0-2m	1	5.71396	5.71396	5.71396	0	0	0	0	0	0	0	0	17.1419
2014-05-23	3	08:38:00	6	2-4m	3	22.9768	45.9536	0	0	5.74419	0	11.4884	5.74419	0	0	17.2326	91.9071
2014-05-23	3	08:38:00	6	4-6m	5	0	51.3414	11.4092	0	0	0	5.7046	0	0	0	5.7046	68.4552
2014-05-23	3	09:15:00	8	0-2m	1	7.64218	0	0	0	0	0	0	0	0	0	0	7.64218
2014-05-23	3	09:15:00	8	2-4m	3	0	0	0	0	0	0	0	0	0	0	0	0
2014-05-23	3	09:15:00	8	4-6m	5	15.219	15.219	0	0	15.219	0	0	0	0	0	0	45.6569
2014-05-23	3	09:15:00	8	6-8m	7	46.1417	23.0708	7.69028	0	7.69028	15.3806	7.69028	0	0	0	15.3806	115.354
2014-05-23	3	10:04:00	10	0-2m	1	0	18.7688	0	0	0	0	0	0	0	0	0	18.7688
2014-05-23	3	10:04:00	10	2-4m	3	0	0	0	0	0	0	0	0	0	0	0	0
2014-05-23	3	10:04:00	10	4-6m	5	0	0	0	0	0	0	0	0	0	0	0	0
2014-05-23	3	10:04:00	10	6-8m	7	0	0	0	0	74.8141	0	0	0	0	0	0	74.8141
2014-05-23	3	10:04:00	10	8-10m	9	0	0	0	0	37.5823	0	0	0	0	0	0	37.5823
2014-05-23	3	11:34:00	12	0-2m	1	0	0	0	0	0	0	0	0	0	0	0	0
2014-05-23	3	11:34:00	12	2-4m	3	0	0	0	0	0	0	0	0	0	0	0	0
2014-05-23	3	11:34:00	12	4-6m	5	0	0	0	0	0	0	0	0	0	0	0	0
2014-05-23	3	11:34:00	12	6-8m	7	0	0	0	0	0	0	0	0	0	0	0	0
2014-05-23	3	11:34:00	12	8-10m	9	0	47.0197	0	0	0	0	0	0	0	0	0	47.0197
2014-05-23	3	11:34:00	12	10-12m	11	47.0774	47.0774	0	0	0	0	47.0774	0	0	0	0	141.232
2014-06-11	4	08:47:00	4	0-2m	1	448.336	0	0	12.8096	0	0	0	0	0	0	0	461.146
2014-06-11	4	08:55:00	4	2-4m	3	439.186	0	0	14.6395	0	0	0	0	0	0	0	453.826
2014-06-11	4	12:44:00	6	0-2m	1	32.2718	5.86759	0	0	0	0	0	0	0	0	0	38.1394
2014-06-11	4	12:52:00	6	2-4m	3	129.087	0	0	0	5.86759	0	0	0	0	0	0	134.955
2014-06-11	4	12:59:00	6	4-6m	5	117.352	0	0	11.7352	11.7352	11.7352	0	0	0	0	0	152.557
2014-06-11	4	13:30:00	8	0-2m	1	11.7235	0	0	0	0	0	0	0	0	0	0	11.7235
2014-06-11	4	13:39:00	8	2-4m	3	62.5252	0	0	15.6313	15.6313	0	0	0	0	0	0	93.7877
2014-06-11	4	13:48:00	8	4-6m	5	46.8939	0	0	0	0	0	0	0	0	0	0	46.8939
2014-06-11	4	13:56:00	8	6-8m	7	31.2626	0	15.6313	78.1565	0	0	0	0	0	0	0	125.05
2014-06-11	4	14:44:00	10	0-2m	1	86.8466	0	0	0	0	0	0	0	0	0	0	86.8466
2014-06-11	4	14:53:00	10	2-4m	3	125.445	0	0	0	0	0	0	0	0	0	0	125.445
2014-06-11	4	15:02:00	10	4-6m	5	154.394	0	0	0	0	0	0	0	0	0	0	154.394
2014-06-11	4	15:10:00	10	6-8m	7	231.591	0	0	19.2992	0	0	19.2992	0	0	0	19.2992	270.189
2014-06-11	4	15:19:00	10	8-10m	9	598.277	0	0	135.095	77.197	0	38.5985	0	0	0	38.5985	849.167
2014-06-25	5	10:58:00	4	0-2m	1	55.9688	0	0	0	0	0	0	0	0	0	0	55.9688
2014-06-25	5	11:08:00	4	2-4m	3	272.848	6.9961	0	0	6.9961	0	0	0	0	0	0	286.84
2014-06-25	5	11:42:00	6	0-2m	1	34.2709	0	0	0	0	0	0	0	0	0	0	34.2709
2014-06-25	5	11:50:00	6	2-4m	3	194.202	0	0	0	0	0	0	0	0	0	0	194.202
2014-06-25	5	11:59:00	6	4-6m	5	354.133	0	0	0	0	0	0	0	0	0	0	354.133
2014-06-25	5	12:27:00	8	0-2m	1	30.583	0	0	0	0	0	0	0	0	0	0	30.583
2014-06-25	5	12:36:00	8	2-4m	3	45.8744	7.64574	0	0	0	0	0	0	0	0	0	53.5202
2014-06-25	5	12:45:00	8	4-6m	5	7.64574	0	0	0	0	0	0	0	0	0	0	7.64574
2014-06-25	5	12:55:00	8	6-8m	7	183.498	30.583	61.1659	0	30.583	0	0	0	0	0	0	305.83
2014-06-25	5	13:23:00	10	0-2m	1	0	0	0	0	0	0	0	0	0	0	0	0
2014-06-25	5	13:32:00	10	2-4m	3	0	0	0	0	0	0	0	0	0	0	0	0
2014-06-25	5	13:41:00	10	4-6m	5	4.91726	0	0	0	0	0	0	0	0	0	0	4.91726
2014-06-25	5	13:50:00	10	6-8m	7	19.669	0	0	0	0	0	0	0	0	0	0	19.669
2014-06-25	5	13:58:00	10	8-10m	9	236.028	0	0	0	0	0	0	0	0	0	0	236.028
2014-06-25	5	14:22:00	12	0-2m	1	30.4705	0	0	0	0	0	0	0	0	0	0	30.4705
2014-06-25	5	14:31:00	12	2-4m	3	18.2823	0	0	0	0	0	0	0	0	0	0	18.2823
2014-06-25	5	14:40:00	12	4-6m	5	18.2823	0	0	0	0	0	0	0	0	0	0	18.2823
2014-06-25	5	14:49:00	12	6-8m	7	48.7528	0	0	0	0	0	0	0	0	0	0	48.7528
2014-06-25	5	14:58:00	12	8-10m	9	73.1293	12.1882	0	0	0	0	0	0	12.1882	0	12.1882	97.5057
2014-06-25	5	15:07:00	12	10-12m	11	121.882	48.7528	0	48.7528	24.3764	0	0	0	0	0	0	243.764
2014-06-27	6	09:56:00	4	0-2m	1	506.718	0	0	7.79566	0	0	0	0	0	0	0	514.513
2014-06-27	6	10:05:00	4	2-3m	2.5	280.644	0	0	7.79566	0	0	0	0	0	0	23.387	311.826
2014-06-27	6	10:40:00	6	0-2m	1	205.845	0	0	0	0	0	0	0	0	0	0	205.845
2014-06-27	6	10:48:00	6	2-4m	3	260.015	0	0	0	0	0	0	0	0	0	0	260.015
2014-06-27	6	10:58:00	6	4-5m	4.5	75.8377	0	0	0	0	0	0	0	0	0	0	75.8377
2014-06-27	6	11:19:00	6	0-2m	1	478.428	0	3.39311	6.78622	3.39311	0	0	0	0	0	0	492.001
2014-06-27	6	11:28:00	6	2-4m	3	695.587	0	0	0	3.39311	0	0	0	0	0	0	698.981
2014-06-27	6	11:37:00	6	4-6.6m	5.3	268.056	0	0	3.39311	0	0	0	0	0	0	0	271.449
2014-07-02	7	12:00:00	4	0-2m	1	475.185	0	0	1.84897	0	0	0	0	0	0	0	477.034
2014-07-02	7	12:08:00	4	2-4m	3	216.329	0	0	14.7918	1.84897	0	1.84897	0	0	0	1.84897	234.819
2014-07-02	7	12:36:00	6	0-2m	1	125.71	0	0	0	0	0	0	0	0	0	0	125.71
2014-07-02	7	12:45:00	6	2-4m	3	105.861	0	0	6.61631	0	0	0	0	0	0	0	112.477
2014-07-02	7	12:54:00	6	4-6m	5	648.399	66.1631	13.2326	79.3958	0	0	0	0	0	0	0	807.19
2014-07-02	7	13:21:00	8	0-2m	1	19.4142	0	0	0	0	0	0	0	0	0	0	19.4142
2014-07-02	7	13:30:00	8	2-4m	3	38.8284	0	0	0	0	0	0	0	0	0	0	38.8284
2014-07-02	7	13:39:00	8	4-6m	5	69.8911	3.88284	0	0	7.76567	0	0	0	0	0	0	81.5396
2014-07-02	7	13:48:00	8	6-8m	7	232.97	46.594	0	15.5313	77.6567	0	31.0627	0	0	0	31.0627	403.815
2014-07-02	7	14:13:00	10	0-2m	1	30.7479	0	0	0	0	0	0	0	0	0	0	30.7479
2014-07-02	7	14:22:00	10	2-4m	3	10.2493	0	0	0	0	0	0	0	0	0	0	10.2493
2014-07-02	7	14:31:00	10	4-6m	5	20.4986	0	0	0	0	0	0	0	0	0	0	20.4986
2014-07-02	7	14:40:00	10	6-8m	7	0	0	0	0	0	0	0	0	0	0	0	0
2014-07-02	7	14:49:00	10	8-10m	9	143.49	0	0	0	20.4986	0	0	0	0	0	0	163.989
2014-07-02	7	15:16:00	12	0-2m	1	15.9586	0	0	0	0	0	0	0	0	0	0	15.9586
2014-07-02	7	15:25:00	12	2-4m	3	0	0	0	0	0	0	0	0	0	0	0	0
2014-07-02	7	15:34:00	12	4-6m	5	0	0	0	0	21.2781	0	0	0	0	0	0	21.2781
2014-07-02	7	15:43:00	12	6-8m	7	42.5563	0	0	0	0	0	0	0	0	0	0	42.5563
2014-07-02	7	15:52:00	12	8-10m	9	127.669	0	0	0	0	0	0	0	0	0	0	127.669
2014-07-02	7	16:01:00	12	10-12m	11	148.947	21.2781	0	0	42.5563	0	0	0	0	0	0	212.781
2014-07-11	8	09:30:00	4	0-2m	1	13.699	0	0	0	0	0	0	0	0	0	0	13.699
2014-07-11	8	09:38:00	4	2-3m	2.5	445.219	0	0	0	0	0	0	0	0	0	0	445.219
2014-07-11	8	10:19:00	6	0-2m	1	10.724	0	0	0	0	0	0	0	0	0	0	10.724
2014-07-11	8	10:26:00	6	2-4m	3	171.584	0	0	0	0	0	0	0	0	0	0	171.584
2014-07-11	8	10:34:00	6	4-5m	4.5	546.925	0	21.4481	32.1721	10.724	0	0	0	0	0	0	611.269
2014-07-11	8	11:11:00	8	0-2m	1	56.7284	0	0	0	0	0	0	0	0	0	0	56.7284
2014-07-11	8	11:19:00	8	2-4m	3	0	0	0	0	14.1821	0	0	0	0	0	0	14.1821
2014-07-11	8	11:28:00	8	4-6m	5	184.367	0	0	0	42.5463	0	0	0	0	0	0	226.914
2014-07-11	8	11:36:00	8	6-7m	6.5	156.003	14.1821	0	0	28.3642	0	14.1821	0	0	0	14.1821	212.731
2014-07-11	8	12:13:00	8	0-2m	1	32.4019	0	0	0	0	0	0	0	0	0	0	32.4019
2014-07-11	8	12:22:00	8	2-4m	3	44.5527	0	0	0	0	0	0	0	0	0	0	44.5527
2014-07-11	8	12:31:00	8	4-6m	5	113.407	0	0	0	0	0	0	0	0	0	0	113.407
2014-07-11	8	12:41:00	8	6-8m	7	542.733	8.10049	0	0	72.9044	97.2058	0	0	16.201	0	16.201	737.144
2014-07-14	9	10:19:00	4	0-2m	1	1184.9	0	0	55.3692	0	0	0	0	0	0	0	1240.27
2014-07-14	9	10:28:00	4	2-3m	2.5	1018.79	0	33.2215	11.0738	0	0	0	0	0	0	0	1063.09
2014-07-14	9	10:51:00	4	0-2m	1	23.9866	0	0	0	0	0	0	0	0	0	0	23.9866
2014-07-14	9	11:00:00	4	2-4m	3	215.88	0	0	0	0	0	0	0	0	0	0	215.88
2014-07-14	9	11:09:00	6	0-2m	1	30.7029	0	0	0	0	0	0	0	0	0	0	30.7029
2014-07-14	9	11:38:00	6	2-4m	3	71.6401	0	0	20.4686	0	0	0	0	0	0	0	92.1087
2014-07-14	9	11:47:00	6	4-5m	4.5	51.1715	0	0	20.4686	0	0	0	0	0	0	0	71.6401
2014-07-14	9	11:56:00	6	0-2m	1	0	0	0	0	0	0	0	0	0	0	0	0
2014-07-14	9	12:17:00	6	2-4m	3	72.4996	0	0	12.0833	0	0	0	0	0	0	0	84.5829
2014-07-14	9	12:26:00	6	4-6m	5	84.5829	0	36.2498	0	12.0833	0	0	0	0	0	0	132.916
2014-07-14	9	12:35:00	8	0-2m	1	4.01027	8.02053	8.02053	0	0	0	0	0	0	0	0	20.0513
2014-07-14	9	12:43:00	8	2-4m	3	12.0308	0	0	0	0	0	0	0	0	0	0	12.0308
2014-07-14	9	13:22:00	8	4-6m	5	38.4986	0	0	0	4.81232	0	0	0	0	0	0	43.3109
2014-07-14	9	13:31:00	8	6-8m	7	66.8157	0	0	0	0	0	0	0	0	0	0	66.8157
2014-10-09	10	09:19:00	4	0-2m	1	0	0	0	0	0	0	0	0	0	0	0	0
2014-10-09	10	09:28:00	4	2-4m	3	28.5141	0	19.0094	0	0	0	0	0	0	0	0	47.5235
2014-10-09	10	09:47:00	6	0-2m	1	0	0	0	0	0	0	0	0	0	0	0	0
2014-10-09	10	09:56:00	6	2-4m	3	0	7.57214	22.7164	0	0	0	0	0	0	0	0	30.2886
2014-10-09	10	10:19:00	6	4-7m	5.5	69.4113	0	124.94	0	13.8823	0	0	0	0	0	0	208.234
2014-10-09	10	10:47:00	8	0-2m	1	4.06524	0	4.06524	0	4.06524	0	0	0	0	0	0	12.1957
2014-10-09	10	10:56:00	8	2-4m	3	8.13047	0	0	0	0	0	0	0	0	0	0	8.13047
2014-10-09	10	11:05:00	8	4-6m	5	8.13047	0	0	0	0	0	0	0	0	0	0	8.13047
2014-10-09	10	11:14:00	8	6-8m	7	73.1742	0	0	0	0	0	0	0	0	0	0	73.1742
2014-10-09	10	11:38:00	10	0-2m	1	0	0	0	0	0	0	0	0	0	0	0	0
2014-10-09	10	11:47:00	10	2-4m	3	0	0	0	0	0	0	0	0	0	0	0	0
2014-10-09	10	11:56:00	10	4-6m	5	10.774	0	0	0	0	0	0	0	0	0	0	10.774
2014-10-09	10	12:05:00	10	6-8m	7	10.774	0	0	0	0	0	0	0	0	0	0	10.774
2014-10-09	10	12:14:00	10	8-10m	9	86.192	0	0	0	0	0	0	0	0	0	0	86.192
2014-10-30	11	08:33:00	4	0-2m	1	7.94406	0	0	0	0	0	0	0	0	0	0	7.94406
2014-10-30	11	08:42:00	4	2-4m	3	63.5525	0	0	0	0	0	0	0	0	0	0	63.5525
2014-10-30	11	09:05:00	6	0-2m	1	0	0	0	0	0	0	0	0	0	0	0	0
2014-10-30	11	09:14:00	6	2-4m	3	0	0	0	0	0	0	0	0	0	0	0	0
2014-10-30	11	09:24:00	6	4-6m	5	25.1724	0	0	12.5862	0	0	0	0	0	0	0	37.7586
2014-10-30	11	09:48:00	8	0-2m	1	0	0	0	0	0	0	0	0	0	0	0	0
2014-10-30	11	09:57:00	8	2-4m	3	65.7668	0	0	0	0	0	0	0	0	0	0	65.7668
2014-10-30	11	10:06:00	8	4-6m	5	16.4417	0	0	0	0	0	0	0	0	0	0	16.4417
2014-10-30	11	10:15:00	8	6-8m	7	82.2084	0	0	0	0	0	0	0	0	0	0	82.2084
2014-10-30	11	10:46:00	10	0-2m	1	0	0	0	0	0	0	0	0	0	0	0	0
2014-10-30	11	10:56:00	10	2-4m	3	0	0	0	0	0	0	0	0	0	0	0	0
2014-10-30	11	11:05:00	10	4-6m	5	19.9961	0	0	0	0	0	0	0	0	0	0	19.9961
2014-10-30	11	11:14:00	10	6-8m	7	19.9961	0	0	0	0	0	0	0	0	0	0	19.9961
2014-10-30	11	11:23:00	10	8-10m	9	0	0	0	0	0	0	0	0	0	0	0	0
2014-11-06	12	08:47:00	4	0-2m	1	0	0	0	0	0	0	0	0	0	0	0	0
2014-11-06	12	08:56:00	4	2-4m	3	18.6896	0	0	0	0	0	0	0	0	0	0	18.6896
2014-11-06	12	09:25:00	6	0-2m	1	0	0	0	0	0	0	0	0	0	0	0	0
2014-11-06	12	09:34:00	6	2-4m	3	12.2232	0	0	0	0	0	0	0	0	0	0	12.2232
2014-11-06	12	09:43:00	6	4-6m	5	24.4464	0	0	0	0	0	0	0	0	0	0	24.4464
2014-11-06	12	10:06:00	8	0-2m	1	0	0	0	0	0	0	0	0	0	0	0	0
2014-11-06	12	10:15:00	8	2-4m	3	0	0	0	0	0	0	0	0	0	0	0	0
2014-11-06	12	10:24:00	8	4-6m	5	21.0508	0	0	0	0	0	0	0	0	0	0	21.0508
2014-11-06	12	10:33:00	8	6-8m	7	75.7828	0	0	0	0	0	0	0	0	0	0	75.7828
2014-11-06	12	10:58:00	10	0-2m	1	0	0	0	0	0	0	0	0	0	0	0	0
2014-11-06	12	11:07:00	10	2-4m	3	0	0	0	0	0	0	0	0	0	0	0	0
2014-11-06	12	11:16:00	10	4-6m	5	0	0	0	0	0	0	0	0	0	0	0	0
2014-11-06	12	11:25:00	10	6-8m	7	57.8378	0	0	0	0	0	0	0	0	0	0	57.8378
2014-11-06	12	11:34:00	10	8-10m	9	19.2793	0	0	0	0	0	0	0	0	0	0	19.2793
2014-11-06	12	12:21:00	12	0-2m	1	0	0	0	0	0	0	0	0	0	0	0	0
2014-11-06	12	12:30:00	12	2-4m	3	0	0	0	0	0	0	0	0	0	0	0	0
2014-11-06	12	12:39:00	12	4-6m	5	0	0	0	0	0	0	0	0	0	0	0	0
2014-11-06	12	12:47:00	12	6-8m	7	0	0	0	0	0	0	0	0	0	0	0	0
2014-11-06	12	12:57:00	12	8-10m	9	0	0	0	0	0	0	0	0	0	0	0	0
2014-11-06	12	13:05:00	12	10-12m	11	0	0	0	0	0	0	0	0	0	0	0	0
2014-11-18	13	08:16:00	4	0-2m	1	0	0	0	0	0	0	0	0	0	0	0	0
2014-11-18	13	08:25:00	4	2-4m	3	0	0	0	0	0	0	0	0	0	0	0	0
2014-11-18	13	08:48:00	6	0-2m	1	12.543	0	0	0	0	0	0	0	0	0	0	12.543
2014-11-18	13	08:56:00	6	2-4m	3	0	0	0	0	0	0	0	0	0	0	0	0
2014-11-18	13	09:07:00	6	4-6m	5	0	0	0	0	0	0	0	0	0	0	0	0
2014-11-18	13	09:31:00	8	0-2m	1	0	0	0	0	0	0	0	0	0	0	0	0
2014-11-18	13	09:41:00	8	2-4m	3	15.9411	0	0	0	0	0	0	0	0	0	0	15.9411
2014-11-18	13	09:50:00	8	4-6m	5	63.7645	0	0	0	0	0	0	0	0	0	0	63.7645
2014-11-18	13	10:00:00	8	6-8m	7	159.411	0	0	0	0	0	0	0	0	0	0	159.411
2014-11-18	13	10:33:00	10	0-2m	1	18.5297	0	0	0	0	0	0	0	0	0	0	18.5297
2014-11-18	13	10:42:00	10	2-4m	3	0	0	0	0	0	0	0	0	0	0	0	0
2014-11-18	13	10:52:00	10	4-6m	5	0	0	0	0	0	0	0	0	0	0	0	0
2014-11-18	13	11:00:00	10	6-8m	7	0	0	0	0	0	0	0	0	0	0	0	0
2014-11-18	13	11:10:00	10	8-10m	9	74.1187	0	0	0	0	0	0	0	0	0	0	74.1187
2014-11-18	13	11:34:00	12	0-2m	1	0	0	0	0	0	0	0	0	0	0	0	0
2014-11-18	13	11:43:00	12	2-4m	3	0	0	0	0	0	0	0	0	0	0	0	0
2014-11-18	13	11:53:00	12	4-6m	5	0	0	0	0	0	0	0	0	0	0	0	0
2014-11-18	13	12:03:00	12	6-8m	7	24.1465	0	0	0	0	0	0	0	0	0	0	24.1465
2014-11-18	13	12:12:00	12	8-10m	9	72.4396	0	0	0	0	0	0	0	0	0	0	72.4396
2014-11-18	13	12:21:00	12	10-12m	11	72.4396	0	0	0	0	0	0	0	0	0	0	72.4396
2014-11-25	14	08:04:00	4	0-2m	1	18.6696	0	0	0	0	0	0	0	0	0	0	18.6696
2014-11-25	14	08:12:00	4	2-4m	3	112.018	0	0	0	0	0	0	0	0	0	0	112.018
2014-11-25	14	08:40:00	6	0-2m	1	12.9628	0	0	0	0	0	0	0	0	0	0	12.9628
2014-11-25	14	08:49:00	6	2-4m	3	12.9628	0	0	0	0	0	0	0	0	0	0	12.9628
2014-11-25	14	09:00:00	6	4-6m	5	0	0	0	0	0	0	0	0	0	0	0	0
2014-11-25	14	09:28:00	8	0-2m	1	481.532	0	0	0	0	0	0	0	0	0	0	481.532
2014-11-25	14	09:37:00	8	2-4m	3	938.987	0	0	0	0	0	0	0	0	0	0	938.987
2014-11-25	14	09:45:00	8	4-6m	5	84.2681	0	4.01276	0	0	0	0	0	0	0	0	88.2808
2014-11-25	14	09:54:00	8	6-8m	7	80.2553	0	0	0	0	0	0	0	0	0	0	80.2553
2014-11-25	14	10:25:00	10	0-2m	1	80.9149	0	0	0	0	0	0	0	0	0	0	80.9149
2014-11-25	14	10:34:00	10	2-4m	3	101.144	0	0	0	0	0	0	0	0	0	0	101.144
2014-11-25	14	10:45:00	10	4-6m	5	0	0	0	0	0	0	0	0	0	0	0	0
2014-11-25	14	10:54:00	10	6-8m	7	20.2287	0	0	0	0	0	0	0	0	0	0	20.2287
2014-11-25	14	11:03:00	10	8-10m	9	40.4575	0	0	0	20.2287	0	0	0	0	0	0	60.6862
2014-11-25	14	11:30:00	12	0-2m	1	0	0	0	0	0	0	0	0	0	0	0	0
2014-11-25	14	11:39:00	12	2-4m	3	0	0	0	0	0	0	0	0	0	0	0	0
2014-11-25	14	11:48:00	12	4-6m	5	22.9672	0	0	22.9672	0	0	0	0	0	0	0	45.9344
2014-11-25	14	11:57:00	12	6-8m	7	45.9344	0	0	0	0	0	0	0	0	0	0	45.9344
2014-11-25	14	12:06:00	12	8-10m	9	114.836	0	0	0	0	0	0	0	0	0	0	114.836
2014-11-25	14	12:15:00	12	10-12m	11	91.8688	0	0	0	0	0	0	0	0	0	0	91.8688
2014-12-29	15	11:11:00	4	0-2m	1	0	0	0	0	0	0	0	0	0	0	0	0
2014-12-29	15	11:20:00	4	2-4m	3	0	0	0	0	0	0	0	0	0	0	0	0
2014-12-29	15	11:38:00	6	0-2m	1	0	0	0	0	0	0	0	0	0	0	0	0
2014-12-29	15	11:47:00	6	2-4m	3	0	0	0	0	0	0	0	0	0	0	0	0
2014-12-29	15	11:56:00	6	4-6m	5	0	0	0	0	0	0	0	0	0	0	0	0
2014-12-29	15	12:15:00	8	0-2m	1	0	0	0	0	0	0	0	0	0	0	0	0
2014-12-29	15	12:24:00	8	2-4m	3	0	0	0	0	0	0	0	0	0	0	0	0
2014-12-29	15	12:33:00	8	4-6m	5	0	0	0	0	0	0	0	0	0	0	0	0
2014-12-29	15	12:42:00	8	6-8m	7	0	0	0	0	0	0	0	0	0	0	0	0
2014-12-29	15	13:20:00	10	0-2m	1	0	0	0	0	0	0	0	0	0	0	0	0
2014-12-29	15	13:29:00	10	2-4m	3	0	0	0	0	0	0	0	0	0	0	0	0
2014-12-29	15	13:38:00	10	4-6m	5	0	0	0	0	0	0	0	0	0	0	0	0
2014-12-29	15	13:46:00	10	6-8m	7	0	0	0	0	0	0	0	0	0	0	0	0
2014-12-29	15	13:57:00	10	8-10m	9	0	0	0	0	0	0	0	0	0	0	0	0
2014-12-29	15	14:20:00	12	0-2m	1	0	0	0	0	0	0	0	0	0	0	0	0
2014-12-29	15	14:28:00	12	2-4m	3	0	0	0	0	0	0	0	0	0	0	0	0
2014-12-29	15	14:37:00	12	4-6m	5	0	0	0	0	0	0	0	0	0	0	0	0
2014-12-29	15	14:46:00	12	6-8m	7	0	0	0	0	0	0	0	0	0	0	0	0
2014-12-29	15	14:55:00	12	8-10m	9	0	0	0	0	0	0	0	0	0	0	0	0
2014-12-29	15	15:05:00	12	10-12m	11	0	0	0	0	0	0	0	0	0	0	0	0
2015-04-28	16	08:13:00	4	0-2m	1	9.1261	0	0	0	0	0	0	0	0	0	0	9.1261
2015-04-28	16	08:22:00	4	2-4m	3	0	0	0	0	0	0	0	0	0	0	0	0
2015-04-28	16	08:45:00	6	0-2m	1	25.1324	0	0	0	0	0	0	0	0	12.5662	12.5662	37.6986
2015-04-28	16	08:54:00	6	2-4m	3	12.5662	0	0	0	0	0	0	0	0	0	0	12.5662
2015-04-28	16	09:02:00	6	4-6m	4	62.831	12.5662	0	0	0	0	0	0	0	0	0	75.3972
2015-04-28	16	09:26:00	8	0-2m	1	0	0	0	0	0	0	0	0	0	0	0	0
2015-04-28	16	09:35:00	8	2-4m	3	8.0464	0	0	0	0	0	0	0	0	0	0	8.0464
2015-04-28	16	09:43:00	8	4-6m	5	4.0232	0	4.0232	0	0	0	0	0	0	0	0	8.0464
2015-04-28	16	09:52:00	8	6-8m	7	8.0464	0	0	0	0	4.0232	0	0	0	0	0	12.0696
2015-04-28	16	10:20:00	10	0-2m	1	0	0	0	0	0	0	0	0	0	0	0	0
2015-04-28	16	10:29:00	10	2-4m	3	20.7134	0	0	0	0	0	0	0	0	0	0	20.7134
2015-04-28	16	10:37:00	10	4-6m	5	20.7134	0	0	0	0	0	0	0	0	0	0	20.7134
2015-04-28	16	10:46:00	10	6-8m	7	20.7134	0	0	0	0	0	0	0	0	0	0	20.7134
2015-04-28	16	10:55:00	10	8-10m	9	62.1403	20.7134	0	0	20.7134	0	0	0	0	0	0	103.567
2015-04-28	16	11:22:00	12	0-2m	1	0	0	0	0	0	0	0	0	0	0	0	0
2015-04-28	16	11:31:00	12	2-4m	3	24.5343	0	0	0	0	0	0	0	0	0	0	24.5343
2015-04-28	16	11:40:00	12	4-6m	5	0	0	0	0	0	0	0	0	0	0	0	0
2015-04-28	16	11:49:00	12	6-8m	7	24.5343	0	0	0	0	0	0	0	0	0	0	24.5343
2015-04-28	16	11:58:00	12	8-10m	9	0	0	0	0	0	0	0	0	0	0	0	0
2015-04-28	16	12:07:00	12	10-12m	11	122.671	49.0686	24.5343	49.0686	24.5343	0	0	0	0	0	0	269.877
2015-05-13	17	08:35:00	4	0-2m	1	23.1771	0	15.4514	7.7257	0	0	0	0	0	0	0	46.3542
2015-05-13	17	08:47:00	4	2-4m	3	0	0	0	0	15.4514	0	0	0	0	0	0	15.4514
2015-05-13	17	09:10:00	6	0-2m	1	0	0	0	0	0	0	0	0	0	0	0	0
2015-05-13	17	09:18:00	6	2-4m	3	0	0	12.8129	0	0	0	0	0	0	0	0	12.8129
2015-05-13	17	09:27:00	6	4-6m	5	51.2514	0	25.6257	0	0	0	0	0	0	0	0	76.8772
2015-05-13	17	09:49:00	8	0-2m	1	0	0	0	0	0	0	0	0	0	0	0	0
2015-05-13	17	09:58:00	8	2-4m	3	0	0	3.89533	0	0	0	0	0	0	0	0	3.89533
2015-05-13	17	10:06:00	8	4-6m	5	19.4766	0	0	0	0	3.89533	0	0	0	0	0	23.372
2015-05-13	17	10:15:00	8	6-8m	7	140.232	7.79066	15.5813	0	116.86	0	0	0	0	0	0	280.464
2015-05-13	17	10:40:00	10	0-2m	1	18.8795	0	0	0	0	0	0	0	0	0	0	18.8795
2015-05-13	17	10:49:00	10	2-4m	3	18.8795	0	0	0	0	0	0	0	0	0	0	18.8795
2015-05-13	17	10:57:00	10	4-6m	5	0	0	0	0	0	0	0	0	0	0	0	0
2015-05-13	17	11:06:00	10	6-8m	7	0	0	18.8795	0	0	0	0	0	0	0	0	18.8795
2015-05-13	17	11:15:00	10	8-10m	9	37.759	0	18.8795	0	94.3974	0	0	0	0	0	0	151.036
2015-05-13	17	11:35:00	12	0-2m	1	0	0	0	0	0	0	0	0	0	0	0	0
2015-05-13	17	11:44:00	12	2-4m	3	23.1971	0	0	0	0	0	0	0	0	0	0	23.1971
2015-05-13	17	11:53:00	12	4-6m	5	23.1971	0	0	0	0	0	0	0	0	0	0	23.1971
2015-05-13	17	12:01:00	12	6-8m	7	23.1971	0	0	0	0	0	0	0	0	0	0	23.1971
2015-05-13	17	12:10:00	12	8-10m	9	23.1971	0	23.1971	0	0	0	0	0	0	0	0	46.3942
2015-05-13	17	12:19:00	12	10-12m	11	69.5912	0	0	0	0	0	0	0	0	0	0	69.5912
2015-05-19	18	09:57:00	4	0-2m	1	20.2487	0	0	0	0	0	0	0	0	0	0	20.2487
2015-05-19	18	10:07:00	4	2-4m	3	44.3711	0	66.5567	0	0	0	0	0	0	0	0	110.928
2015-05-19	18	10:27:00	6	0-2m	1	0	0	0	0	0	0	0	0	0	0	0	0
2015-05-19	18	10:36:00	6	2-4m	3	38.9783	0	12.9928	0	0	0	0	0	0	0	0	51.971
2015-05-19	18	10:45:00	6	4-6m	5	51.971	0	38.9783	0	38.9783	0	0	0	0	0	0	129.928
2015-05-19	18	11:06:00	8	0-2m	1	0	0	0	0	0	0	0	0	0	0	0	0
2015-05-19	18	11:15:00	8	2-4m	3	0	0	0	0	0	0	0	0	0	0	0	0
2015-05-19	18	11:23:00	8	4-6m	5	16.6407	0	0	0	0	0	0	0	0	0	0	16.6407
2015-05-19	18	11:32:00	8	6-8m	7	33.2815	0	99.8444	0	99.8444	0	0	0	0	0	0	232.97
2015-05-19	18	11:55:00	10	0-2m	1	20.5386	0	0	0	0	0	0	0	0	0	0	20.5386
2015-05-19	18	12:04:00	10	2-4m	3	0	0	0	0	0	0	0	0	0	0	0	0
2015-05-19	18	12:12:00	10	4-6m	5	0	0	0	0	0	0	0	0	0	0	0	0
2015-05-19	18	12:21:00	10	6-8m	7	0	0	0	0	0	0	0	0	0	0	0	0
2015-05-19	18	12:30:00	10	8-10m	9	61.6157	0	41.0771	0	20.5386	0	0	0	0	0	0	123.231
2015-05-19	18	12:51:00	12	0-2m	1	0	0	0	0	0	0	0	0	0	0	0	0
2015-05-19	18	13:00:00	12	2-4m	3	0	0	0	0	0	0	0	0	0	0	0	0
2015-05-19	18	13:09:00	12	4-6m	5	0	0	25.0361	0	0	0	0	0	0	0	0	25.0361
2015-05-19	18	13:18:00	12	6-8m	7	0	0	0	0	0	0	0	0	0	0	0	0
2015-05-19	18	13:26:00	12	8-10m	9	25.0361	0	0	0	0	0	0	25.0361	0	0	25.0361	50.0721
2015-05-19	18	13:35:00	12	10-12m	11	75.1082	0	25.0361	0	0	0	0	0	0	0	0	100.144
2015-05-28	19	08:16:00	6	0-2m	1	0	0	0	0	0	0	0	0	0	0	0	0
2015-05-28	19	08:24:00	6	2-4m	3	23.7468	0	11.8734	0	0	0	0	0	0	0	0	35.6202
2015-05-28	19	08:33:00	6	4-6m	5	0	0	11.8734	0	0	0	0	0	0	0	0	11.8734
2015-05-28	19	08:54:00	8	0-2m	1	0	0	0	0	0	0	0	0	0	0	0	0
2015-05-28	19	09:03:00	8	2-4m	3	16.3709	0	0	0	16.3709	0	0	0	0	0	0	32.7418
2015-05-28	19	09:12:00	8	4-6m	5	0	0	0	0	16.3709	0	0	0	0	0	0	16.3709
2015-05-28	19	09:20:00	8	6-8m	7	0	0	0	0	16.3709	0	0	0	0	0	0	16.3709
2015-05-28	19	09:51:00	10	0-2m	1	0	0	0	0	0	0	0	0	0	0	0	0
2015-05-28	19	10:00:00	10	2-4m	3	0	0	0	0	0	0	0	0	0	0	0	0
2015-05-28	19	10:09:00	10	4-6m	5	0	0	39.8378	0	0	0	0	0	0	0	0	39.8378
2015-05-28	19	10:17:00	10	6-8m	7	0	0	0	0	0	0	0	0	0	0	0	0
2015-05-28	19	10:26:00	10	8-10m	9	0	0	0	0	0	0	0	0	0	0	0	0
2015-05-28	19	10:54:00	12	0-2m	1	0	0	0	0	0	0	0	0	0	0	0	0
2015-05-28	19	11:03:00	12	2-4m	3	0	0	0	0	23.0771	0	0	0	0	0	0	23.0771
2015-05-28	19	11:11:00	12	4-6m	5	0	0	0	0	23.0771	0	0	0	0	0	0	23.0771
2015-05-28	19	11:20:00	12	6-8m	7	0	0	0	0	0	0	0	0	0	0	0	0
2015-05-28	19	11:29:00	12	8-10m	9	0	0	0	0	23.0771	0	0	0	0	0	0	23.0771
2015-05-28	19	11:38:00	12	10-12m	11	0	0	0	0	0	0	0	0	0	0	0	0
2015-06-19	20	11:55:00	4	0-2m	1	10.649	0	0	0	0	0	0	0	0	0	0	10.649
2015-06-19	20	12:03:00	4	2-4m	3	0	0	0	0	0	0	0	0	0	0	0	0
2015-06-19	20	12:32:00	6	0-2m	1	7.62303	0	0	0	0	0	0	0	0	0	0	7.62303
2015-06-19	20	12:39:00	6	2-4m	3	0	0	0	0	0	0	0	0	0	0	0	0
2015-06-19	20	12:46:00	6	4-6m	5	0	0	0	0	0	0	0	0	0	0	0	0
2015-06-19	20	14:24:00	8	0-2m	1	8.50026	0	0	0	0	0	0	0	0	0	0	8.50026
2015-06-19	20	14:33:00	8	2-4m	3	0	0	0	0	0	0	0	0	0	0	0	0
2015-06-19	20	14:42:00	8	4-6m	5	0	0	0	0	0	0	0	0	0	0	0	0
2015-06-19	20	14:50:00	8	6-8m	7	0	0	0	0	0	0	0	0	0	0	34.0011	34.0011
2015-06-19	20	15:16:00	10	0-2m	1	0	0	0	0	0	0	0	0	0	0	0	0
2015-06-19	20	15:25:00	10	2-4m	3	0	0	0	0	0	0	0	0	0	0	0	0
2015-06-19	20	15:33:00	10	4-6m	5	0	0	0	0	0	0	0	0	0	0	0	0
2015-06-19	20	15:42:00	10	6-8m	7	0	0	0	0	0	0	0	0	0	0	0	0
2015-06-19	20	15:51:00	10	8-10m	9	0	0	0	0	0	0	0	0	0	0	0	0
2015-06-19	20	16:22:00	12	0-2m	1	0	0	0	0	0	0	0	0	0	0	0	0
2015-06-19	20	16:31:00	12	2-4m	3	0	0	0	0	0	0	0	0	0	0	0	0
2015-06-19	20	16:39:00	12	4-6m	5	0	0	0	0	0	0	0	0	0	0	0	0
2015-06-19	20	16:48:00	12	6-8m	7	0	0	0	0	0	0	0	0	0	0	0	0
2015-06-19	20	16:57:00	12	8-10m	9	0	0	0	0	0	0	0	0	0	0	0	0
2015-06-19	20	17:06:00	12	10-12m	11	0	24.6763	0	24.6763	0	0	0	0	0	0	0	49.3525
2015-07-02	21	15:28:00	4	0-2m	1	20.0888	0	0	0	0	0	0	0	0	0	0	20.0888
2015-07-02	21	15:37:00	4	2-4m	3	80.3552	0	0	0	0	0	0	0	0	0	0	80.3552
2015-07-02	21	14:51:00	6	0-2m	1	0	0	0	0	0	0	0	0	0	0	0	0
2015-07-02	21	14:59:00	6	2-4m	3	0	0	0	0	0	0	0	0	0	0	0	0
2015-07-02	21	15:08:00	6	4-6m	5	38.9183	0	0	0	0	0	0	0	0	0	0	38.9183
2015-07-02	21	14:01:00	8	0-2m	1	0	0	0	0	0	0	0	0	0	0	0	0
2015-07-02	21	14:09:00	8	2-4m	3	0	0	0	0	0	0	0	0	0	0	0	0
2015-07-02	21	14:18:00	8	4-6m	5	0	0	0	0	0	0	0	0	0	0	0	0
2015-07-02	21	14:26:00	8	6-8m	7	33.1415	0	0	0	0	0	0	0	0	0	0	33.1415
2015-07-02	21	12:56:00	10	0-2m	1	0	0	0	0	0	0	0	0	0	0	0	0
2015-07-02	21	13:05:00	10	2-4m	3	0	0	0	0	0	0	0	0	0	0	0	0
2015-07-02	21	13:14:00	10	4-6m	5	0	0	0	0	0	0	0	0	0	0	0	0
2015-07-02	21	13:23:00	10	6-8m	7	0	0	0	0	0	0	0	0	0	0	0	0
2015-07-02	21	13:32:00	10	8-10m	9	0	0	0	0	0	0	0	0	0	0	0	0
2015-07-02	21	11:50:00	12	0-2m	1	0	0	0	0	0	0	0	0	0	0	0	0
2015-07-02	21	11:58:00	12	2-4m	3	0	0	0	0	0	0	0	0	0	0	0	0
2015-07-02	21	12:07:00	12	4-6m	5	0	0	0	0	0	0	0	0	0	0	0	0
2015-07-02	21	12:16:00	12	6-8m	7	0	0	0	0	0	0	0	0	0	0	0	0
2015-07-02	21	12:24:00	12	8-10m	9	0	0	0	0	0	0	0	0	0	0	0	0
2015-07-02	21	12:33:00	12	10-12m	11	0	0	0	0	24.7962	0	0	0	0	0	0	24.7962
2015-07-16	22	10:07:00	4	0-2m	1	0	0	0	0	0	0	0	0	0	0	0	0
2015-07-16	22	10:16:00	4	2-4m	3	0	0	0	0	0	0	0	0	0	0	0	0
2015-07-16	22	09:24:00	6	0-2m	1	0	0	0	0	0	0	0	0	0	0	0	0
2015-07-16	22	09:33:00	6	2-4m	3	12.0033	0	0	0	0	0	0	0	0	0	0	12.0033
2015-07-16	22	09:42:00	6	4-6m	5	12.6562	0	0	0	0	0	0	0	0	0	0	12.6562
2015-07-16	22	08:29:00	8	0-2m	1	8.09549	0	0	0	0	0	0	0	0	0	0	8.09549
2015-07-16	22	08:37:00	8	2-4m	3	0	0	0	0	0	0	0	0	0	0	0	0
2015-07-16	22	08:46:00	8	4-6m	5	0	0	0	0	0	0	0	0	0	0	0	0
2015-07-16	22	08:55:00	8	6-8m	7	0	0	0	0	0	0	0	0	0	0	0	0
2015-07-20	23	12:17:00	4	0-2m	1	107.96	0	0	0	0	0	0	0	0	0	0	107.96
2015-07-20	23	12:26:00	4	2-4m	3	50.3463	0	0	0	0	0	0	0	0	0	0	50.3463
2015-07-20	23	12:58:00	6	0-2m	1	23.8267	0	0	0	0	0	0	0	0	0	0	23.8267
2015-07-20	23	13:07:00	6	2-4m	3	59.5668	0	0	0	0	0	0	0	0	0	0	59.5668
2015-07-20	23	13:16:00	6	4-6m	5	13.4025	0	0	0	0	0	0	0	0	0	0	13.4025
2015-07-20	23	13:49:00	8	0-2m	1	0	0	0	0	0	0	0	0	0	0	0	0
2015-07-20	23	14:00:00	8	2-4m	3	16.9206	0	0	0	0	0	0	0	0	0	0	16.9206
2015-07-20	23	14:08:00	8	4-6m	5	0	0	0	0	0	0	0	0	0	0	0	0
2015-07-20	23	14:17:00	8	6-8m	7	0	0	0	0	0	0	0	0	0	0	0	0
2015-10-09	24	09:58:00	6	0-2m	1	12.8628	0	0	0	0	0	0	0	0	0	0	12.8628
2015-10-09	24	10:07:00	6	2-4m	3	25.7257	0	0	0	0	0	0	0	0	0	0	25.7257
2015-10-09	24	10:15:00	6	4-6m	5	25.8282	0	25.8282	0	0	0	0	0	0	0	0	51.6563
2015-10-09	24	08:58:00	8	0-2m	1	16.7307	0	0	0	0	0	0	0	0	0	0	16.7307
2015-10-09	24	09:07:00	8	2-4m	3	0	0	0	0	0	0	0	0	0	0	0	0
2015-10-09	24	09:16:00	8	4-6m	5	16.7307	0	0	0	0	0	0	0	0	0	0	16.7307
2015-10-09	24	09:24:00	8	6-8m	7	29.6911	0	0	0	0	0	0	0	0	0	0	29.6911
2015-10-09	24	10:52:00	10	0-2m	1	4.89227	0	0	0	0	0	0	0	0	0	0	4.89227
2015-10-09	24	11:01:00	10	2-4m	3	0	0	0	0	0	0	0	0	0	0	0	0
2015-10-09	24	11:10:00	10	4-6m	5	0	0	0	0	0	0	0	0	0	0	0	0
2015-10-09	24	11:18:00	10	6-8m	7	0	0	0	0	0	0	0	0	0	0	0	0
2015-10-09	24	11:27:00	10	8-10m	9	19.5691	0	0	0	0	0	0	0	0	0	0	19.5691
2015-10-09	24	11:55:00	12	0-2m	1	0	0	0	0	0	0	0	0	0	0	0	0
2015-10-09	24	12:03:00	12	2-4m	3	0	0	0	0	0	0	0	0	0	0	0	0
2015-10-09	24	12:12:00	12	4-6m	5	0	0	0	0	0	0	0	0	0	0	0	0
2015-10-09	24	12:21:00	12	6-8m	7	0	0	0	0	0	0	0	0	0	0	0	0
2015-10-09	24	12:30:00	12	8-10m	9	0	0	0	0	0	0	0	0	0	0	0	0
2015-10-09	24	12:38:00	12	10-12m	11	50.3919	25.196	0	0	0	0	0	0	0	0	0	75.5879
2015-10-16	25	16:00:00	4	0-2m	1	90.5496	0	0	0	0	0	0	0	0	0	0	90.5496
2015-10-16	25	16:09:00	4	2-4m	3	389.363	0	0	0	0	9.05496	0	0	0	0	0	398.418
2015-10-16	25	15:17:00	6	0-2m	1	82.7639	0	0	0	0	0	0	0	0	0	0	82.7639
2015-10-16	25	15:26:00	6	2-4m	3	342.879	11.8234	23.6468	0	0	11.8234	0	0	0	0	0	390.173
2015-10-16	25	15:35:00	6	4-6m	5	236.468	0	47.2937	0	0	0	0	0	0	0	0	283.762
2015-10-16	25	14:22:00	8	0-2m	1	15.9811	3.99527	0	0	0	3.99527	0	0	0	0	0	23.9716
2015-10-16	25	14:31:00	8	2-4m	3	107.872	0	0	0	0	0	0	0	0	0	0	107.872
2015-10-16	25	14:40:00	8	4-6m	5	143.83	31.9622	0	0	0	0	0	0	0	0	0	175.792
2015-10-16	25	14:48:00	8	6-8m	7	255.698	0	31.9622	0	0	0	0	0	0	0	0	287.66
2015-10-16	25	13:13:00	10	0-2m	1	18.7196	0	0	0	0	0	0	0	0	0	0	18.7196
2015-10-16	25	13:22:00	10	2-4m	3	18.7196	0	0	0	0	0	0	0	0	0	0	18.7196
2015-10-16	25	13:30:00	10	4-6m	5	18.7196	0	37.4391	0	0	0	0	0	0	0	0	56.1587
2015-10-16	25	13:39:00	10	6-8m	7	18.7196	0	0	0	0	0	0	0	0	0	0	18.7196
2015-10-16	25	13:48:00	10	8-10m	9	74.8783	37.4391	0	0	37.4391	0	0	0	0	0	0	149.757
2015-10-16	25	11:54:00	12	0-2m	1	0	0	0	0	0	0	0	0	0	0	0	0
2015-10-16	25	12:03:00	12	2-4m	3	0	0	0	0	0	0	0	0	0	0	0	0
2015-10-16	25	12:12:00	12	4-6m	5	26.915	0	0	0	0	0	0	0	0	0	0	26.915
2015-10-16	25	12:21:00	12	6-8m	7	53.83	0	0	0	0	0	0	0	0	0	0	53.83
2015-10-16	25	12:30:00	12	8-10m	9	0	0	0	0	26.915	53.83	0	0	0	0	0	80.745
2015-10-16	25	12:39:00	12	10-12m	11	53.83	0	0	0	0	53.83	0	0	0	0	0	107.66
2015-11-06	26	12:14:00	4	0-2m	1	23.5369	0	0	0	0	0	0	0	0	0	0	23.5369
2015-11-06	26	12:23:00	4	2-4m	3	0	0	7.84563	0	0	0	0	0	0	0	0	7.84563
2015-11-06	26	11:33:00	6	0-2m	1	0	0	0	0	0	0	0	0	0	0	0	0
2015-11-06	26	11:42:00	6	2-4m	3	21.9678	0	0	0	0	0	0	0	0	0	0	21.9678
2015-11-06	26	11:51:00	6	4-6m	5	10.9839	0	0	0	0	0	0	0	0	0	0	10.9839
2015-11-06	26	10:42:00	8	0-2m	1	0	0	0	0	0	0	0	0	0	0	0	0
2015-11-06	26	10:50:00	8	2-4m	3	0	0	0	0	0	0	0	0	0	0	0	0
2015-11-06	26	10:59:00	8	4-6m	5	65.3236	0	0	0	0	0	0	0	0	0	0	65.3236
2015-11-06	26	11:08:00	8	6-8m	7	16.3309	0	0	0	0	0	0	0	0	0	0	16.3309
2015-11-06	26	09:41:00	10	0-2m	1	0	0	0	0	0	0	0	0	0	0	0	0
2015-11-06	26	09:49:00	10	2-4m	3	19.0994	0	0	0	0	0	0	0	0	0	0	19.0994
2015-11-06	26	09:58:00	10	4-6m	5	0	0	0	0	0	0	0	0	0	0	0	0
2015-11-06	26	10:07:00	10	6-8m	7	0	0	0	0	0	0	0	0	0	0	0	0
2015-11-06	26	10:15:00	10	8-10m	9	0	0	19.0994	0	0	0	0	0	0	0	0	19.0994
2015-11-06	26	08:33:00	12	0-2m	1	0	0	0	0	0	0	0	0	0	0	0	0
2015-11-06	26	08:42:00	12	2-4m	3	22.2376	0	0	0	0	0	0	0	0	0	0	22.2376
2015-11-06	26	08:51:00	12	4-6m	5	22.2376	0	0	0	0	0	0	0	0	0	0	22.2376
2015-11-06	26	08:59:00	12	6-8m	7	22.2376	0	0	0	0	0	0	0	0	0	0	22.2376
2015-11-06	26	09:08:00	12	8-10m	9	66.7128	0	0	0	0	0	0	0	0	0	0	66.7128
2015-11-06	26	09:17:00	12	10-12m	11	22.2376	0	0	0	0	0	0	0	0	0	0	22.2376
2015-11-20	27	14:56:00	4	0-2m	1	0	0	0	0	0	0	0	0	0	0	0	0
2015-11-20	27	15:05:00	4	2-4m	3	0	0	0	0	0	0	0	0	0	0	0	0
2015-11-20	27	14:18:00	6	0-2m	1	0	0	0	0	0	0	0	0	0	0	0	0
2015-11-20	27	14:27:00	6	2-4m	3	0	0	0	0	0	0	0	0	0	0	0	0
2015-11-20	27	14:35:00	6	4-6m	5	0	0	0	0	0	0	0	0	0	0	0	0
2015-11-20	27	13:30:00	8	0-2m	1	0	0	0	0	0	0	0	0	0	0	0	0
2015-11-20	27	13:38:00	8	2-4m	3	0	0	0	0	0	0	0	0	0	0	0	0
2015-11-20	27	13:47:00	8	4-6m	5	0	0	0	0	0	0	0	0	0	0	0	0
2015-11-20	27	13:56:00	8	6-8m	7	0	0	0	0	0	0	0	0	0	0	0	0
2015-11-20	27	12:34:00	10	0-2m	1	0	0	0	0	0	0	0	0	0	0	0	0
2015-11-20	27	12:42:00	10	2-4m	3	0	0	0	0	0	0	0	0	0	0	0	0
2015-11-20	27	12:51:00	10	4-6m	5	0	0	0	0	0	0	0	0	0	0	0	0
2015-11-20	27	13:00:00	10	6-8m	7	0	0	0	0	0	0	0	0	0	0	0	0
2015-11-20	27	13:09:00	10	8-10m	9	0	0	0	0	0	0	0	0	0	0	0	0
2015-11-20	27	11:24:00	12	0-2m	1	0	0	0	0	0	0	0	0	0	0	0	0
2015-11-20	27	11:34:00	12	2-4m	3	0	0	0	0	0	0	0	0	0	0	0	0
2015-11-20	27	11:43:00	12	4-6m	5	0	0	0	0	0	0	0	0	0	0	0	0
2015-11-20	27	11:52:00	12	6-8m	7	0	0	0	0	0	0	0	0	0	0	0	0
2015-11-20	27	12:00:00	12	8-10m	9	0	0	0	0	0	0	0	0	0	0	0	0
2015-11-20	27	12:09:00	12	10-12m	11	0	0	0	0	0	0	0	0	0	0	0	0
2016-06-08	28	11:43:00	4	0-2m	1	7.99555	0	0	0	0	0	0	0	0	0	0	7.99555
2016-06-08	28	11:43:00	4	2-4m	3	15.9911	0	0	0	0	0	0	0	0	0	0	15.9911
2016-06-08	28	10:58:00	6	0-2m	1	0	0	0	0	0	0	0	0	0	0	0	0
2016-06-08	28	10:58:00	6	2-4m	3	11.9933	0	11.9933	0	0	0	0	0	0	0	0	23.9866
2016-06-08	28	10:58:00	6	4-6m	5	0	0	0	0	0	0	0	0	0	0	0	0
2016-06-08	28	10:08:00	8	0-2m	1	0	0	0	0	0	0	0	0	0	0	0	0
2016-06-08	28	10:08:00	8	2-4m	3	0	0	0	0	0	0	0	0	0	0	0	0
2016-06-08	28	10:08:00	8	4-6m	5	0	0	0	0	0	0	0	0	0	0	0	0
2016-06-08	28	10:08:00	8	6-8m	7	0	0	0	0	0	0	0	0	0	0	0	0
2016-06-08	28	07:50:00	10	0-2m	1	0	0	0	0	0	0	0	0	0	0	0	0
2016-06-08	28	07:50:00	10	2-4m	3	0	0	0	0	0	0	0	0	0	0	0	0
2016-06-08	28	07:50:00	10	4-6m	5	0	0	19.9889	0	0	0	0	0	0	0	0	19.9889
2016-06-08	28	07:50:00	10	6-8m	7	0	19.9889	0	0	0	0	0	0	0	0	0	19.9889
2016-06-08	28	07:50:00	10	8-10m	9	0	0	0	0	39.9777	0	0	0	0	0	0	39.9777
2016-06-08	28	08:56:00	12	0-2m	1	23.9866	0	0	0	0	0	0	0	0	0	0	23.9866
2016-06-08	28	08:56:00	12	2-4m	3	0	0	0	0	0	0	0	0	0	0	0	0
2016-06-08	28	08:56:00	12	4-6m	5	0	0	0	0	0	0	0	0	0	0	0	0
2016-06-08	28	08:56:00	12	6-8m	7	0	0	0	0	0	0	0	0	0	0	0	0
2016-06-08	28	08:56:00	12	8-10m	9	0	0	0	0	0	0	0	0	0	0	0	0
2016-06-08	28	08:56:00	12	10-12m	11	0	0	0	0	0	0	0	0	0	0	0	0
2016-07-07	29	10:57:00	4	0-2m	1	151.915	0	0	0	0	0	0	0	0	0	0	151.915
2016-07-07	29	10:57:00	4	2-4m	3	127.929	0	0	0	0	0	0	0	0	0	0	127.929
2016-07-07	29	10:20:00	6	0-2m	1	11.9933	0	0	0	0	0	0	0	0	0	0	11.9933
2016-07-07	29	10:20:00	6	2-4m	3	35.98	0	0	11.9933	0	0	0	0	0	0	0	47.9733
2016-07-07	29	10:20:00	6	4-6m	5	95.9466	0	0	0	0	0	0	0	0	0	0	95.9466
2016-07-07	29	09:27:00	8	0-2m	1	0	0	0	0	0	0	0	0	0	0	0	0
2016-07-07	29	09:27:00	8	2-4m	3	15.9911	0	0	0	0	0	0	0	0	0	0	15.9911
2016-07-07	29	09:27:00	8	4-6m	5	15.9911	0	0	0	0	0	0	0	0	0	0	15.9911
2016-07-07	29	09:27:00	8	6-8m	7	15.9911	0	0	0	0	0	0	0	0	0	0	15.9911
2016-07-07	29	08:19:00	10	0-2m	1	39.9777	0	0	0	0	0	0	0	0	0	0	39.9777
2016-07-07	29	08:19:00	10	2-4m	3	39.9777	0	0	19.9889	0	0	0	0	0	0	0	59.9666
2016-07-07	29	08:19:00	10	4-6m	5	19.9889	0	0	0	0	0	0	0	0	0	0	19.9889
2016-07-07	29	08:19:00	10	6-8m	7	39.9777	0	0	0	0	0	0	0	0	0	0	39.9777
2016-07-07	29	08:19:00	10	8-10m	9	0	0	0	0	0	19.9889	0	0	0	0	0	19.9889
2016-07-07	29	07:07:00	12	0-2m	1	95.9466	0	0	0	0	0	0	0	0	0	0	95.9466
2016-07-07	29	07:07:00	12	2-4m	3	143.92	0	0	0	0	0	0	0	0	0	0	143.92
2016-07-07	29	07:07:00	12	4-6m	5	23.9866	0	0	0	23.9866	0	0	0	0	0	0	47.9733
2016-07-07	29	07:07:00	12	6-8m	7	0	0	0	0	0	0	0	0	0	0	0	0
2016-07-07	29	07:07:00	12	8-10m	9	23.9866	0	0	0	0	0	0	0	0	0	0	23.9866
2016-07-07	29	07:07:00	12	10-12m	11	0	0	0	47.9733	0	23.9866	0	0	0	0	0	71.9599
2016-07-08	30	11:53:00	4	0-2m	1	63.9644	0	0	0	0	0	0	0	0	0	0	63.9644
2016-07-08	30	11:53:00	4	2-4m	3	103.942	0	7.99555	0	0	0	0	0	0	0	0	111.938
2016-07-08	30	11:10:00	6	0-2m	1	0	0	0	0	0	0	0	0	0	0	0	0
2016-07-08	30	11:10:00	6	2-4m	3	35.98	0	0	11.9933	0	0	0	0	0	0	0	47.9733
2016-07-08	30	11:10:00	6	4-6m	5	47.9733	0	11.9933	11.9933	0	0	0	0	0	0	0	71.9599
2016-07-08	30	10:20:00	8	0-2m	1	63.9644	0	0	0	0	0	0	0	0	0	0	63.9644
2016-07-08	30	10:20:00	8	2-4m	3	63.9644	0	0	0	0	0	0	0	0	0	0	63.9644
2016-07-08	30	10:20:00	8	4-6m	5	0	0	0	0	0	0	0	0	0	0	0	0
2016-07-08	30	10:20:00	8	6-8m	7	0	15.9911	0	0	0	0	0	0	0	0	0	15.9911
2016-07-08	30	09:19:00	10	0-2m	1	119.933	0	0	0	0	0	0	0	0	0	0	119.933
2016-07-08	30	09:19:00	10	2-4m	3	59.9666	0	0	0	0	0	0	0	0	0	0	59.9666
2016-07-08	30	09:19:00	10	4-6m	5	19.9889	0	59.9666	0	0	0	0	0	0	0	0	79.9555
2016-07-08	30	09:19:00	10	6-8m	7	19.9889	0	0	0	0	0	0	0	0	0	0	19.9889
2016-07-08	30	09:19:00	10	8-10m	9	19.9889	0	0	0	0	0	0	0	0	0	0	19.9889
2016-07-08	30	08:12:00	12	0-2m	1	95.9466	0	0	0	0	0	0	0	0	0	0	95.9466
2016-07-08	30	08:12:00	12	2-4m	3	71.9599	0	0	0	0	0	0	0	0	0	0	71.9599
2016-07-08	30	08:12:00	12	4-6m	5	71.9599	0	0	0	0	0	0	0	0	0	0	71.9599
2016-07-08	30	08:12:00	12	6-8m	7	0	0	0	0	0	0	0	0	0	0	0	0
2016-07-08	30	08:12:00	12	8-10m	9	47.9733	0	0	0	0	0	0	0	0	0	0	47.9733
2016-07-08	30	08:12:00	12	10-12m	11	0	0	23.9866	0	0	0	0	0	0	0	0	23.9866
2016-07-15	31	11:56:00	4	0-2m	1	95.9466	0	7.99555	0	0	0	0	0	0	0	0	103.942
2016-07-15	31	11:56:00	4	2-4m	3	159.911	0	0	0	0	0	0	0	0	0	0	159.911
2016-07-15	31	11:17:00	6	0-2m	1	143.92	0	11.9933	0	0	0	0	0	0	0	0	155.913
2016-07-15	31	11:17:00	6	2-4m	3	503.719	0	0	0	11.9933	0	0	0	0	0	0	515.713
2016-07-15	31	11:17:00	6	4-6m	5	479.733	0	47.9733	0	0	0	0	0	0	0	0	527.706
2016-07-15	31	10:24:00	8	0-2m	1	15.9911	0	0	0	0	0	0	0	0	0	0	15.9911
2016-07-15	31	10:24:00	8	2-4m	3	15.9911	0	0	0	0	0	0	0	0	0	0	15.9911
2016-07-15	31	10:24:00	8	4-6m	5	15.9911	0	0	0	0	0	0	0	0	0	0	15.9911
2016-07-15	31	10:24:00	8	6-8m	7	31.9822	0	0	0	31.9822	31.9822	0	0	0	0	0	95.9466
2016-07-15	31	09:21:00	10	0-2m	1	0	0	0	0	0	0	0	0	0	0	0	0
2016-07-15	31	09:21:00	10	2-4m	3	0	0	0	0	0	0	0	0	0	0	0	0
2016-07-15	31	09:21:00	10	4-6m	5	39.9777	0	0	0	0	0	0	0	0	0	0	39.9777
2016-07-15	31	09:21:00	10	6-8m	7	19.9889	0	19.9889	0	0	0	0	0	0	0	0	39.9777
2016-07-15	31	09:21:00	10	8-10m	9	39.9777	0	19.9889	0	0	0	0	0	0	0	0	59.9666
2016-07-15	31	08:10:00	12	0-2m	1	0	0	0	0	0	0	0	0	0	0	0	0
2016-07-15	31	08:10:00	12	2-4m	3	0	0	0	0	0	0	0	0	0	0	0	0
2016-07-15	31	08:10:00	12	4-6m	5	0	0	0	0	0	0	0	0	0	0	0	0
2016-07-15	31	08:10:00	12	6-8m	7	47.9733	0	0	0	0	0	0	0	0	0	0	47.9733
2016-07-15	31	08:10:00	12	8-10m	9	23.9866	0	0	0	23.9866	0	0	0	0	0	0	47.9733
2016-07-15	31	08:10:00	12	10-12m	11	23.9866	0	0	0	0	0	0	0	47.976	0	47.976	71.9599
2016-08-05	32	11:58:00	4	0-2m	1	135.924	23.9866	7.99555	0	0	0	0	0	0	0	0	167.906
2016-08-05	32	11:58:00	4	2-4m	3	639.644	0	0	0	0	0	0	0	0	0	0	639.644
2016-08-05	32	11:06:00	6	0-2m	1	215.88	0	11.9933	11.9933	0	0	0	0	0	0	0	239.866
2016-08-05	32	11:06:00	6	2-4m	3	671.626	0	287.84	191.893	0	0	0	0	0	0	0	1151.36
2016-08-05	32	11:06:00	6	4-6m	5	527.706	143.92	431.76	143.92	0	0	0	0	0	0	0	1247.31
2016-08-05	32	10:16:00	8	0-2m	1	15.9911	0	31.9822	15.9911	0	0	0	0	0	0	0	63.9644
2016-08-05	32	10:16:00	8	2-4m	3	543.697	0	15.9911	0	0	0	0	0	0	0	0	559.688
2016-08-05	32	10:16:00	8	4-6m	5	79.9555	15.9911	0	47.9733	15.9911	15.9911	0	0	0	0	0	175.902
2016-08-05	32	10:16:00	8	6-8m	7	1663.07	0	191.893	63.9644	63.9644	0	0	0	0	0	0	1982.9
2016-08-05	32	09:14:00	10	0-2m	1	0	0	0	0	0	0	0	0	0	0	0	0
2016-08-05	32	09:14:00	10	2-4m	3	19.9889	0	0	0	0	0	0	0	0	0	0	19.9889
2016-08-05	32	09:14:00	10	4-6m	5	79.9555	0	79.9555	0	0	0	0	0	0	0	0	159.911
2016-08-05	32	09:14:00	10	6-8m	7	119.933	0	79.9555	0	0	0	0	0	0	0	0	199.889
2016-08-05	32	09:14:00	10	8-10m	9	79.9555	0	79.9555	0	0	0	0	0	0	0	0	159.911
2016-08-05	32	08:03:00	12	0-2m	1	23.9866	0	0	0	0	0	0	0	0	0	0	23.9866
2016-08-05	32	08:03:00	12	2-4m	3	47.9733	0	23.9866	0	0	0	0	0	0	0	0	71.9599
2016-08-05	32	08:03:00	12	4-6m	5	23.9866	0	23.9866	0	0	0	0	0	0	0	0	47.9733
2016-08-05	32	08:03:00	12	6-8m	7	143.92	0	71.9599	0	0	0	0	0	0	0	0	215.88
2016-08-05	32	08:03:00	12	8-10m	9	287.84	0	95.9466	0	0	0	0	0	0	0	0	383.786
2016-08-05	32	08:03:00	12	10-12m	11	239.866	0	95.9466	143.92	47.9733	0	0	0	0	0	0	527.706
2016-08-17	33	11:32:00	4	0-2m	1	39.9777	0	31.9822	0	0	0	0	0	0	0	0	71.9599
2016-08-17	33	11:32:00	4	2-4m	3	639.644	0	119.933	15.9911	7.99555	7.99555	0	0	0	0	0	791.559
2016-08-17	33	10:47:00	6	0-2m	1	35.98	0	11.9933	0	0	0	0	0	0	0	0	47.9733
2016-08-17	33	10:47:00	6	2-4m	3	107.94	0	227.873	0	0	11.9933	0	0	0	0	0	347.806
2016-08-17	33	10:47:00	6	4-6m	5	359.8	0	227.873	11.9933	0	11.9933	0	0	0	0	0	611.659
2016-08-17	33	09:56:00	8	0-2m	1	31.9822	0	47.9733	0	15.9911	0	0	0	0	0	0	95.9466
2016-08-17	33	09:56:00	8	2-4m	3	0	0	63.9644	0	0	15.9911	0	0	0	0	0	79.9555
2016-08-17	33	09:56:00	8	4-6m	5	335.813	0	207.884	15.9911	15.9911	15.9911	0	0	0	0	0	591.67
2016-08-17	33	09:56:00	8	6-8m	7	303.831	0	111.938	31.9822	15.9911	175.902	0	0	0	0	0	639.644
2016-08-17	33	08:41:00	10	0-2m	1	0	0	19.9889	0	19.9889	19.9889	0	0	0	0	0	59.9666
2016-08-17	33	08:41:00	10	2-4m	3	0	0	0	0	0	0	0	0	0	0	0	0
2016-08-17	33	08:41:00	10	4-6m	5	0	0	99.9443	0	0	39.98	0	0	19.99	0	19.99	159.911
2016-08-17	33	08:41:00	10	6-8m	7	39.9777	0	239.866	0	79.9555	0	0	0	0	0	0	359.8
2016-08-17	33	08:41:00	10	8-10m	9	99.9443	0	219.878	19.9889	0	99.9443	0	0	0	0	0	439.755
2016-08-17	33	07:32:00	12	0-2m	1	23.9866	0	23.9866	0	0	0	0	0	0	0	0	47.9733
2016-08-17	33	07:32:00	12	2-4m	3	47.9733	0	95.9466	0	0	0	0	0	0	0	0	143.92
2016-08-17	33	07:32:00	12	4-6m	5	0	0	0	0	0	23.9866	0	0	0	0	0	23.9866
2016-08-17	33	07:32:00	12	6-8m	7	47.9733	0	167.906	0	0	0	0	0	0	0	0	215.88
2016-08-17	33	07:32:00	12	8-10m	9	95.9466	47.9733	215.88	0	0	0	0	0	0	0	0	359.8
2016-08-17	33	07:32:00	12	10-12m	11	551.693	0	311.826	0	0	143.92	0	0	0	0	0	1007.44

## Sheet: CTD casts
2014-06-11					2014-06-25					2014-06-27					2014-07-02					2014-07-11					2014-07-14								avg depth	avg temp			2014-05-09			2014-05-14			2014-05-23			2014-10-09
4m					4m					4m					4m					4m					4m												4m			4m			4m			4m
before depth (m)	before temp (°C)	after depth (m)	after temp (°C)		before depth (m)	before temp (°C)	after depth (m)	after temp (°C)		before depth (m)	before temp (°C)	after depth (m)	after temp (°C)		before depth (m)	before temp (°C)	after depth (m)	after temp (°C)		before depth (m)	before temp (°C)	after depth (m)	after temp (°C)		before depth (m)	before temp (°C)	after depth (m)	after temp (°C)					avg depth (m)	avg temp (degC)			depth (m)	temp (°C)		depth (m)	temp (°C)		depth (m)	temp (°C)		before depth (m)	before temp (°C)	after depth (m)	after temp (°C)
0.149563	19.2002	0.149563	19.1934		0.149649	21.7302	0.149643	21.5436		0.149649	21.6165	0.149648	21.6071		0.149632	21.1623	0.149632	21.249		0.149613	20.6217	0.149631	21.0467		0.149599	20.2541	0.149601	20.2958					0.149596	20.2307			0.149486	17.216		0.149478	17.2626		0.14956	19.4618		0.149641	20.813	0.149642	20.9787
0.448696	19.184	0.448694	19.1809		0.448954	21.7165	0.448939	21.5419		0.448949	21.6159	0.448948	21.5981		0.448895	21.1589	0.448908	21.2489		0.448842	20.5702	0.448892	20.8926		0.448807	20.2358	0.448801	20.2886					0.448795	20.2085			0.448469	17.2291		0.448444	17.1992		0.448691	19.4667		0.44893	20.8053	0.448924	20.9587
0.747821	19.1308	0.747822	19.1468		0.748254	21.7003	0.748231	21.5159		0.748246	21.6169	0.748251	21.6007		0.748155	21.1587	0.748179	21.2309		0.748062	20.471	0.74814	20.7303		0.748009	20.234	0.747998	20.2646					0.74799	20.1689			0.747448	17.2133		0.74741	17.051		0.747822	19.4688		0.748217	20.7992	0.748194	20.9351
1.04694	18.9757	1.04695	19.087		1.04756	21.6547	1.04752	21.4964		1.04754	21.623	1.04755	21.5703		1.04742	21.1618	1.04745	21.2193		1.04728	20.4383	1.04739	20.6863		1.04721	20.2326	1.04719	20.2124					1.04718	20.1323			1.04643	17.2061		1.04638	16.9514		1.04695	19.4686		1.0475	20.7736	1.04747	20.905
1.34605	18.9507	1.34607	18.9852		1.34685	21.5387	1.34681	21.4887		1.34684	21.6113	1.34684	21.5509		1.34668	21.1567	1.34672	21.2096		1.3465	20.4331	1.34664	20.5927		1.34641	20.2246	1.34639	20.2081					1.34638	20.1013			1.3454	17.2061		1.34533	16.8973		1.34608	19.4665		1.34679	20.7252	1.34675	20.8493
1.64517	18.9115	1.64519	18.924		1.64614	21.4854	1.6461	21.4854		1.64614	21.6042	1.64614	21.5486		1.64594	21.1412	1.64599	21.2046		1.64573	20.4301	1.64587	20.4799		1.64561	20.2151	1.64558	20.2061					1.64556	20.0749			1.64438	17.1857		1.64429	16.8349		1.64521	19.4667		1.64609	20.7154	1.64602	20.8051
1.94428	18.903	1.9443	18.8738		1.94543	21.4681	1.94539	21.4817		1.94544	21.6008	1.94543	21.5453		1.94519	21.1165	1.94526	21.1952		1.94495	20.4114	1.9451	20.37		1.94481	20.2134	1.94478	20.2031					1.94475	20.0468			1.94336	17.1594		1.94324	16.6935		1.94434	19.4659		1.9454	20.7105	1.94529	20.7736
2.2434	18.8792	2.24341	18.8376		2.24471	21.4396	2.24467	21.4827		2.24473	21.5966	2.24472	21.542		2.24445	21.1106	2.24452	21.1881		2.24417	20.3495	2.24432	20.2457		2.24401	20.2087	2.24397	20.1946					2.24394	20.0223			2.24234	17.1563		2.24219	16.6357		2.24346	19.4681		2.24471	20.6843	2.24455	20.7405
2.54251	18.8535	2.54251	18.8119		2.544	21.4207	2.54396	21.4809		2.54403	21.5886	2.54401	21.5412		2.5437	21.1097	2.54379	21.1744		2.54338	20.2626	2.54355	20.1387		2.54321	20.2033	2.54316	20.1933					2.54312	19.9955			2.54132	17.1438		2.54114	16.5411		2.54259	19.4692		2.54402	20.6616	2.54381	20.7148
2.84162	18.8468	2.84162	18.7975		2.84328	21.4111	2.84325	21.4789		2.84332	21.5846	2.84331	21.5385		2.84296	21.1074	2.84306	21.1657		2.84259	20.199	2.84277	20.0351		2.84241	20.1963	2.84235	20.1923					2.84231	19.9755			2.84029	17.1422		2.84007	16.4672		2.84172	19.4695		2.84333	20.6299	2.84307	20.6811
3.14072	18.8417	3.14072	18.7849		3.14256	21.401	3.14253	21.4748		3.14261	21.5822	3.1426	21.5405		3.14221	21.0991	3.14232	21.1647		3.1418	20.1119	3.14198	19.9255		3.14161	20.1964	3.14155	20.1925					3.14149	19.9587			3.13927	17.1396		3.13899	16.4544		3.14085	19.4711		3.14265	20.6077	3.14232	20.6704
3.43983	18.8353	3.43982	18.7701		3.43912	21.3953	3.56314	21.4715		3.32407	21.5782	3.44189	21.5347		3.50983	21.102	3.44159	21.1645		3.44101	19.9714	3.35724	19.8578		3.4408	20.1977	3.44074	20.1878					3.43968	19.9421			3.43825	17.1407		3.43791	16.4542		3.43997	19.471		3.44195	20.6014	3.44158	20.646
3.78191	18.8373	3.6755	18.7699																						3.74	20.1963	3.73993	20.1836					3.71849	18.7236			3.73722	17.1395		3.58774	16.4664		3.76714	19.4719		3.74126	20.6013	3.74083	20.6367
																																	4.08204	17.1457			4.08204	17.1457								4.04057	20.5983	4.04008	20.6313
																																														4.33988	20.5949	4.33933	20.6272
6m					6m									6m					6m					6m									6m				6m			6m			6m			4.75479	20.5961	4.76424	20.6271
before depth (m)	before temp (°C)	after depth (m)	after temp (°C)		before depth (m)	before temp (°C)	after depth (m)	after temp (°C)	before depth (m)	before temp (°C)	after depth (m)	after temp (°C)		before depth (m)	before temp (°C)	after depth (m)	after temp (°C)		before depth (m)	before temp (°C)	after depth (m)	after temp (°C)		before depth (m)	before temp (°C)	after depth (m)	after temp (°C)	before depth (m)	before temp (°C)	after depth (m)	after temp (°C)		avg depth (m)	avg temp (degC)			depth (m)	temp (°C)		depth (m)	temp (°C)		depth (m)	temp (°C)
0.149568	19.4611	0.149571	19.4808		0.149649	21.6932	0.149648	21.714	0.149639	21.4576	0.14964	21.4847		0.149629	21.1271	0.149631	21.1949		0.149624	21.0511	0.149625	21.0729		0.149596	20.1987	0.149601	20.3812	0.149597	20.225	0.149595	20.1798		0.149597	20.2826			0.149481	17.1696		0.149486	17.4236		0.149566	19.4892
0.448713	19.4412	0.448722	19.4557		0.448952	21.6823	0.448952	21.7059	0.448926	21.4569	0.448932	21.4806		0.448896	21.1292	0.4489	21.1861		0.448881	21.0422	0.448889	21.0539		0.448798	20.1901	0.448816	20.3409	0.448801	20.2273	0.448795	20.1767		0.4488	20.2608			0.448453	17.1339		0.448462	17.2485		0.448707	19.4827		6m
0.747851	19.4196	0.747869	19.4346		0.748252	21.679	0.748253	21.7047	0.74821	21.4572	0.748221	21.4678		0.748161	21.1406	0.748164	21.1792		0.748132	21.0183	0.748142	21.0036		0.747997	20.1729	0.748021	20.2727	0.748	20.2168	0.747993	20.2106		0.747997	20.2351			0.747421	17.1033		0.747427	17.0334		0.747843	19.4816		before depth (m)	before temp (°C)	after depth (m)	after temp (°C)
1.04699	19.4282	1.04701	19.391		1.04755	21.6712	1.04755	21.7016	1.0475	21.4552	1.04751	21.4681		1.04742	21.1287	1.04743	21.1643		1.04738	20.9658	1.04738	20.9067		1.04719	20.1694	1.04722	20.2437	1.0472	20.1978	1.04719	20.1977		1.04719	20.2098			1.04639	17.077		1.0464	16.9255		1.04698	19.4746		0.149641	21.1696	0.149646	21.2757
1.34612	19.3988	1.34615	19.3641		1.34684	21.6119	1.34686	21.7024	1.34678	21.4465	1.3468	21.4708		1.34668	21.0986	1.34669	21.154		1.34661	20.8702	1.34661	20.7529		1.34639	20.167	1.34643	20.2236	1.34639	20.1809	1.34638	20.1915		1.34639	20.1778			1.34535	17.0751		1.34537	16.8417		1.34612	19.4732		0.448928	21.1503	0.448946	21.2674
1.64526	19.3122	1.64529	19.3328		1.64614	21.5957	1.64616	21.6953	1.64606	21.4449	1.64608	21.4693		1.64594	21.1	1.64596	21.1583		1.64584	20.7682	1.64583	20.4453		1.64559	20.1655	1.64563	20.2081	1.64558	20.1643	1.64558	20.1571		1.64558	20.1379			1.64433	17.079		1.64435	16.78		1.64525	19.4675		0.748211	21.1329	0.748242	21.2517
1.94438	19.2049	1.94443	19.2833		1.94543	21.57	1.94545	21.6874	1.94534	21.4428	1.94537	21.4675		1.9452	21.0942	1.94522	21.1666		1.94507	20.5597	1.94503	20.2245		1.94478	20.1654	1.94483	20.2008	1.94478	20.1581	1.94477	20.0719		1.94477	20.0904			1.94333	17.0841		1.94333	16.6883		1.94439	19.4678		1.04749	21.1245	1.04754	21.2436
2.2435	19.0168	2.24356	19.1861		2.24472	21.5661	2.24475	21.6676	2.24462	21.4416	2.24465	21.473		2.24446	21.0854	2.24448	21.1551		2.24429	20.2567	2.24425	20.0487		2.24398	20.1604	2.24403	20.1875	2.24397	20.1395	2.24396	19.9497		2.24396	20.0274			2.24234	17.0776		2.24229	16.5872		2.24352	19.4668		1.34677	21.1191	1.34683	21.2479
2.5426	18.6797	2.54267	18.9004		2.54401	21.5572	2.54405	21.64	2.5439	21.4359	2.54393	21.4719		2.54372	21.0753	2.54375	21.1361		2.54352	19.9847	2.54348	19.8248		2.54317	20.1585	2.54323	20.1776	2.54315	20.086	2.54315	19.846		2.54315	19.9417			2.54132	17.0789		2.54124	16.4896		2.54265	19.4662		1.64605	21.1034	1.64613	21.2398
2.8417	18.3551	2.84177	18.4858		2.8433	21.5443	2.84335	21.6187	2.84318	21.4308	2.84322	21.4668		2.84298	21.0683	2.84301	21.1205		2.84273	19.6249	2.84268	19.4277		2.84237	20.154	2.84243	20.1686	2.84233	19.9681	2.84232	19.7062		2.84233	19.8283			2.8403	17.0751		2.84018	16.4001		2.84179	19.4659		1.94533	21.091	1.94542	21.2258
3.14078	17.9867	3.14086	18.1911		3.14258	21.5419	3.14264	21.6052	3.14246	21.421	3.1425	21.4576		3.14223	21.0488	3.14227	21.1019		3.14189	19.1469	3.14183	18.9585		3.14156	20.1534	3.14163	20.1655	3.14151	19.9056	3.1415	19.5408		3.1415	19.7128			3.13927	17.0746		3.13911	16.3584		3.14092	19.4597		2.24461	21.0681	2.24471	21.2152
3.43984	17.5584	3.43994	17.6134		3.44187	21.5409	3.44194	21.6073	3.44174	21.4177	3.44178	21.4572		3.44148	21.0263	3.44153	21.077		3.44104	18.9565	3.44097	18.6393		3.44076	20.1513	3.44082	20.1618	3.4407	19.8275	3.44067	19.4047		3.44067	19.6056			3.43825	17.0713		3.43803	16.3259		3.44005	19.4588		2.54388	21.0679	2.54401	21.1868
3.73889	16.9758	3.73899	17.1121		3.74116	21.5373	3.74123	21.6052	3.74102	21.4144	3.74107	21.4566		3.74074	20.9937	3.74078	21.0616		3.74021	18.7355	3.74012	18.347		3.73995	20.1456	3.74002	20.1614	3.73988	19.7001	3.73983	19.3191		3.73984	19.4942			3.73723	17.0728		3.73694	16.3052		3.73918	19.4578		2.84316	21.0853	2.8433	21.1629
4.0379	16.2046	4.03802	16.5755		4.04044	21.5345	4.04052	21.6045	4.0403	21.4054	4.04035	21.4464		4.03999	20.9585	4.04004	21.0595		4.03936	18.514	4.03924	18.0847		4.03914	20.143	4.03921	20.1588	4.03905	19.6269	4.03897	19.2606		4.03899	19.3771			4.0362	17.0702		4.03585	16.3027		4.03831	19.4607		3.14244	21.0816	3.14258	21.1443
4.33685	15.4321	4.33701	15.8194		4.33973	21.5321	4.33981	21.5986	4.33957	21.4034	4.33963	21.4408		4.33923	20.9275	4.33929	21.0561		4.33848	18.4323	4.33832	17.9515		4.33833	20.1463	4.3384	20.1559	4.33821	19.5735	4.33811	19.2217		4.33814	19.2663			4.33518	17.0739		4.33477	16.3014		4.33745	19.4603		3.44172	21.0584	3.44187	21.1387
4.63575	15.0229	4.63597	15.2292		4.63901	21.5357	4.6391	21.596	4.63885	21.4022	4.63891	21.439		4.63848	20.9076	4.63854	21.028		4.63758	18.3479	4.63738	17.9021		4.63752	20.1418	4.6376	20.157	4.63736	19.5193	4.63725	19.2074		4.63728	19.1915			4.63415	17.0737		4.63367	16.2899		4.63658	19.4558		3.741	21.0509	3.74115	21.1322
4.93463	14.6719	4.93489	14.8479		4.9383	21.5383	4.93839	21.5995	4.93813	21.4053	4.93819	21.4369		4.93772	20.8903	4.93779	20.9943		5.07511	18.3359	4.93644	17.8809		4.90678	20.1443	4.93679	20.1565	4.93652	19.4623	4.93638	19.1822		4.94748	19.1392			4.93313	17.0702		5.01225	16.2886		4.9357	19.4615		4.04027	21.0383	4.04044	21.1249
5.23349	14.5241	5.23379	14.6067		5.23758	21.5394	5.23768	21.5929	5.23741	21.4003	5.23747	21.4323		5.23696	20.8709	5.23704	20.9797																5.24879	19.3468			5.3616	17.0635					5.23483	19.4581		4.33955	21.0258	4.33972	21.1072
5.53234	14.343	5.53266	14.4996		5.42532	21.5388	5.41731	21.5923	5.53668	21.3987	5.53675	21.4298		5.5362	20.8553	5.53629	20.9538																5.52486	19.5636									5.67021	19.4614		4.63882	21.0103	4.639	21.0935
5.88169	14.3299	5.83151	14.3816											5.83544	20.8581	5.83554	20.9193																5.84604	17.6222												4.93809	20.998	4.93828	21.0743
														6.13468	20.8348	6.13478	20.9159																6.13473	20.8753												5.23736	20.9932	5.23756	21.0589
														6.48283	20.8337	6.43402	20.8987																6.45843	20.8662												5.53663	20.9861	5.53684	21.0391
																																														5.8359	20.9832	5.83612	21.0293
																																														6.13517	20.9713	6.13539	21.0337
8m					8m					8m					8m									8m									8m				8m			8m			8m			6.43444	20.9687	6.43467	21.044
before depth (m)	before temp (°C)	after depth (m)	after temp (°C)		before depth (m)	before temp (°C)	after depth (m)	after temp (°C)		before depth (m)	before temp (°C)	after depth (m)	after temp (°C)		before depth (m)	before temp (°C)	after depth (m)	after temp (°C)	before depth (m)	before temp (°C)	after depth (m)	after temp (°C)		before depth (m)	before temp (°C)	after depth (m)	after temp (°C)						avg depth (m)	avg temp (degC)			depth (m)	temp (°C)		depth (m)	temp (°C)		depth (m)	temp (°C)		6.73371	20.96	6.73394	21.0519
0.149576	19.6514	0.149579	19.8484		0.149646	21.6104	0.149647	21.6292		0.149631	21.1974	0.149633	21.2194		0.149626	21.1357	0.149628	21.1326	0.149635	21.423	0.149626	21.1348		0.149596	20.1698	0.149593	20.1611						0.149595	20.286			0.149493	17.4798		0.149455	17.001		0.149566	19.4962		7.0049	20.9572	6.88517	21.0653
0.448742	19.6298	0.448747	19.7861		0.448947	21.5963	0.448947	21.6287		0.448899	21.1943	0.448904	21.2159		0.448888	21.1266	0.448893	21.1145	0.448917	21.4108	0.448887	21.1413		0.448794	20.1706	0.44878	20.0916						0.448794	20.2557			0.448488	17.462		0.448367	16.7664		0.44871	19.5003
0.747902	19.6252	0.747909	19.7061		0.748243	21.5829	0.748244	21.6255		0.748165	21.1905	0.748173	21.212		0.748143	21.1073	0.748155	21.0978	0.74819	21.3307	0.748145	21.1237		0.747989	20.1732	0.747958	20.0314						0.747987	20.2134			0.747475	17.4035		0.747265	16.4913		0.747849	19.4993
1.04706	19.6204	1.04707	19.6011		1.04754	21.5764	1.04754	21.6191		1.04743	21.1828	1.04744	21.2095		1.04739	21.0563	1.04741	21.0474	1.04746	21.2793	1.0474	21.0973		1.04718	20.1678	1.04713	19.9583						1.04718	20.1735			1.04645	17.2656		1.04616	16.4245		1.04699	19.497		8m
1.34622	19.6246	1.34623	19.5667		1.34683	21.559	1.34684	21.6163		1.34669	21.1778	1.34671	21.2032		1.34664	20.975	1.34665	20.9159	1.34672	21.171	1.34666	21.0607		1.34637	20.1379	1.34631	19.8868						1.34636	20.1354			1.34542	17.2389		1.34505	16.4139		1.34612	19.4826		before depth (m)	before temp (°C)	after depth (m)	after temp (°C)
1.64537	19.5817	1.64538	19.5901		1.64612	21.5575	1.64613	21.6173		1.64596	21.1766	1.64597	21.195		1.64587	20.8466	1.64588	20.7611	1.64597	21.0397	1.64592	21.0252		1.64556	20.0752	1.64549	19.8544						1.64555	20.0939			1.64439	17.2242		1.64395	16.4021		1.64526	19.4617		0.149658	21.8828	0.149662	22.0138
1.94452	19.4962	1.94453	19.5837		1.94541	21.5504	1.94543	21.6177		1.94522	21.1594	1.94524	21.1844		1.94508	20.6744	1.9451	20.2851	1.94521	20.7441	1.94517	20.9819		1.94474	19.9573	1.94467	19.8015						1.94473	20.0046			1.94337	17.2034		1.94284	16.3843		1.94439	19.4457		0.448979	21.8797	0.448992	22.0053
2.24367	19.4172	2.24368	19.4154		2.2447	21.5458	2.24472	21.6188		2.24449	21.1532	2.2445	21.1829		2.24431	20.2138	2.24432	19.9596	2.24443	20.18	2.24442	20.9023		2.24391	19.7828	2.24383	19.6509						2.24391	19.8638			2.24234	17.1593		2.24174	16.3308		2.24353	19.4445		0.748298	21.8668	0.748321	21.9873
2.54281	19.2569	2.54283	19.2787		2.54399	21.5424	2.54402	21.6145		2.54375	21.1447	2.54377	21.1811		2.54354	19.7095	2.54355	19.5334	2.54366	19.7759	2.54366	20.8012		2.54309	19.5535	2.543	19.4861						2.54308	19.7127			2.54131	17.1131		2.54063	16.2674		2.54266	19.4324		1.04761	21.8239	1.04765	21.9796
2.84192	18.9354	2.84195	19.1656		2.84328	21.5291	2.84331	21.6137		2.84301	21.1376	2.84303	21.1784		2.84273	19.1484	2.84274	18.9962	2.84288	19.3468	2.8429	20.6931		2.84227	19.3403	2.84217	19.3617						2.84225	19.5434			2.84028	17.0795		2.83952	16.2001		2.84179	19.4253		1.34692	21.6334	1.34697	21.9305
3.14099	18.4673	3.14106	18.9719		3.14257	21.5286	3.14261	21.6105		3.14227	21.1109	3.1423	21.1749		3.1419	18.8024	3.1419	18.5884	3.14207	18.9607	3.14213	20.4043		3.14144	19.1463	3.14134	19.1302						3.14141	19.3632			3.13924	17.0481		3.1384	16.0962		3.14092	19.4073		1.64622	21.5906	1.64629	21.8777
3.44004	17.8299	3.44014	18.6173		3.44186	21.5224	3.4419	21.6063		3.44152	21.0798	3.44156	21.1699		3.44106	18.4939	3.44105	18.1664	3.44123	18.7063	3.44135	19.9743		3.44057	18.9327	3.44049	19.0157						3.44055	19.1631			3.4382	17.0051		3.43728	15.9372		3.44005	19.3889		1.94554	21.5792	1.94561	21.8123
3.73909	16.9995	3.7392	17.9565		3.74114	21.5117	3.7412	21.6043		3.74078	21.0588	3.74082	21.1484		3.74021	18.0554	3.74016	17.8766	3.74036	18.397	3.74055	19.4789		3.7397	18.7777	3.73962	18.8848						3.73969	18.9274			3.73716	16.9585		3.73615	15.8307		3.73918	19.3718		2.24486	21.4856	2.24493	21.7713
4.03811	16.2786	4.03826	17.2404		4.04043	21.4984	4.04049	21.5949		4.04003	21.0241	4.04008	21.124		4.03932	17.7017	4.03925	17.6829	4.03946	18.0448	4.03972	19.0181		4.03882	18.6325	4.03874	18.7342						4.03881	18.7088			4.03611	16.9323		4.03502	15.7745		4.03831	19.3508		2.54417	21.4106	2.54425	21.7337
4.3371	15.6453	4.33731	16.4569		4.33971	21.4834	4.33978	21.5799		4.33928	20.994	4.33934	21.1019		4.33839	17.4669	4.3383	17.5188	4.33855	17.6659	4.33886	18.7117		4.33793	18.5339	4.33786	18.6194						4.33792	18.5157			4.33507	16.9125		4.33388	15.7287		4.33743	19.3166		2.84346	21.3574	2.84357	21.705
4.63603	15.1015	4.63632	15.7105		4.63899	21.4554	4.63906	21.5553		4.63853	20.9633	4.63859	21.0773		4.63744	17.305	4.63735	17.3576	4.63762	17.3378	4.63797	18.354		4.63703	18.4286	4.63697	18.5105						4.63701	18.3366			4.63402	16.8869		4.63273	15.7142		4.63655	19.2917		3.14276	21.3316	3.14289	21.6753
4.93492	14.8428	4.93526	15.0359		4.93826	21.3809	4.93834	21.4888		4.93778	20.9444	4.93784	21.0378		4.93647	17.2065	4.93637	17.2324	4.93667	17.075	4.93707	17.965		4.93612	18.3596	4.93607	18.3961						4.93609	18.1866			4.93297	16.8583		4.93158	15.7073		4.93567	19.2677		3.44205	21.3162	3.44221	21.6307
5.2338	14.6609	5.23414	14.6061		5.23752	21.1864	5.23759	21.3191		5.23702	20.9301	5.23709	20.9291		5.23549	17.1266	5.23538	17.1351	5.23569	16.8108	5.23616	17.684		5.23521	18.2935	5.23516	18.3107						5.23516	18.051			5.23191	16.8348		5.23043	15.7162		5.2348	19.2219		3.74135	21.3172	3.74151	21.6415
5.53267	14.3931	5.533	14.2812		5.5368	20.8572	5.53682	20.8611		5.53626	20.9142	5.53634	20.8929		5.5345	17.071	5.53439	17.0484	5.53469	16.6308	5.53522	17.4853		5.53428	18.263	5.53423	18.2543						5.53422	17.9093			5.53086	16.8211		5.52927	15.6885		5.53391	19.1781		4.04064	21.3306	4.04082	21.6309
5.83151	14.1426	5.83183	14.0396		5.83608	19.8524	5.83605	20.7725		5.8355	20.9013	5.83558	20.8671		5.8335	17.0322	5.8334	16.9978	5.83368	16.3867	5.83425	17.2594		5.83335	18.2403	5.83331	18.2117						5.83326	17.7534			5.8298	16.8086		5.82811	15.6869		5.83302	19.102		4.33993	21.343	4.34013	21.5776
6.13033	13.9945	6.13063	13.935		6.1353	19.2395	6.1353	20.6443		6.13474	20.9006	6.13482	20.8573		6.13249	17.0061	6.13239	16.9714	6.13266	16.1086	6.13326	16.9663		6.13242	18.222	6.13237	18.1886						6.1323	17.6353			6.12874	16.8039		6.12696	15.6989		6.13212	18.9919		4.63923	21.3286	4.63944	21.5226
6.42913	13.9141	6.42941	13.886		6.43447	19.0517	6.43454	20.1394		6.43398	20.8886	6.43406	20.855		6.43149	16.9895	6.43139	16.957	6.43163	15.941	6.43227	16.5931		6.43148	18.2143	6.43144	18.1729						6.43695	17.5306			6.42768	16.8033		6.51014	15.7056		6.43122	18.8472		4.93853	21.2924	4.93874	21.4858
6.72792	13.8405	6.7282	13.8663		6.73361	18.956	6.73375	20.015		6.73322	20.8868	6.7333	20.843		6.73048	16.9934	6.73038	16.9292	6.73059	15.786	6.73128	16.2987		6.73055	18.2055	6.7305	18.1628						6.73077	17.5906			6.72662	16.7958					6.73032	18.689		5.23782	21.2758	5.23804	21.4754
7.0267	13.7946	7.02698	13.8643		7.03273	18.9144	7.03298	20.0095		7.03246	20.8887	7.03254	20.8458		7.02948	16.9724	6.93411	16.9296	7.02953	15.6867	7.03028	16.1359		7.02961	18.2046	7.02956	18.1591						7.03308	17.5601			7.16678	16.7968					7.02941	18.6393		5.53711	21.2619	5.53734	21.4501
7.32547	13.7814	7.32576	13.8371		7.33185	18.8355	7.3322	19.6082		7.33169	20.8882	7.33178	20.8434											7.32867	18.2028	7.32862	18.1508						7.32939	18.0791									7.3285	18.5647		5.8364	21.2421	5.83664	21.4397
7.62424	13.7851	7.47548	13.8446		7.68914	18.8129	7.60915	19.5654		7.63093	20.8835	7.6682	20.851											7.62773	18.2038	7.65475	18.1536						7.61362	18.0738									7.54296	18.5647		6.13569	21.2327	6.13594	21.4418
																																														6.43498	21.2286	6.43524	21.4375
																																														6.73426	21.2205	6.73453	21.4354
10m					10m					10m																							10m				10m			10m			10m			7.03355	21.2168	7.03383	21.4312
before depth (m)	before temp (°C)	after depth (m)	after temp (°C)		before depth (m)	before temp (°C)	after depth (m)	after temp (°C)		before depth (m)	before temp (°C)	after depth (m)	after temp (°C)																				avg depth (m)	avg temp (degC)			depth (m)	temp (°C)		depth (m)	temp (°C)		depth (m)	temp (°C)		7.33283	21.217	7.33312	21.4203
0.149617	20.7673	0.149614	20.6941		0.149645	21.6235	0.149644	21.7154		0.149632	21.1968	0.149636	21.2915																				0.149587	20.1035			0.149484	17.4715		0.149445	16.6329		0.149569	19.5388		7.63211	21.217	7.63242	21.4008
0.44886	20.7293	0.448852	20.6856		0.448941	21.6255	0.448939	21.699		0.448901	21.1932	0.448908	21.2826																				0.44877	20.0917			0.448467	17.4782		0.448347	16.633		0.448712	19.499		7.93139	21.2228	8.01517	21.4014
0.748095	20.7208	0.748087	20.6775		0.748235	21.6222	0.748232	21.6833		0.74817	21.1938	0.748179	21.2678																				0.74795	20.0751			0.747449	17.4459		0.747256	16.5923		0.747848	19.4718
1.04732	20.621	1.04732	20.6682		1.04753	21.6197	1.04753	21.6802		1.04744	21.1948	1.04745	21.2621																				1.04713	20.048			1.04642	17.3798		1.04617	16.5527		1.04698	19.4539
1.34653	20.5074	1.34655	20.6552		1.34682	21.6081	1.34682	21.6711		1.34671	21.1891	1.34672	21.2536																				1.3463	20.0078			1.34539	17.2971		1.3451	16.4771		1.34611	19.4117
1.64575	20.5119	1.64578	20.6483		1.64611	21.584	1.64611	21.6698		1.64597	21.1828	1.64599	21.2432																				1.64548	19.9862			1.64435	17.2432		1.64402	16.396		1.64524	19.3968		10m
1.94497	20.4548	1.94502	20.6085		1.9454	21.5722	1.9454	21.6718		1.94524	21.1813	1.94525	21.2416																				1.94466	19.9637			1.94331	17.2312		1.94295	16.3267		1.94438	19.3847		before depth (m)	before temp (°C)	after depth (m)	after temp (°C)
2.24419	20.2574	2.24424	20.5022		2.24469	21.5477	2.2447	21.6538		2.2445	21.1743	2.24452	21.2418																				2.24383	19.9119			2.24228	17.1922		2.24188	16.2698		2.24351	19.3676		0.149666	22.1481	0.14967	22.2915
2.5434	20.1301	2.54346	20.3603		2.54398	21.5314	2.54399	21.6493		2.54376	21.1652	2.54379	21.2328																				2.54301	19.8638			2.54123	17.1381		2.54081	16.2122		2.54264	19.3544		0.449005	22.1057	0.449019	22.2777
2.84259	19.9899	2.84267	20.278		2.84326	21.5056	2.84328	21.6434		2.84303	21.1563	2.84306	21.225																				2.84217	19.821			2.84018	17.0942		2.83973	16.158		2.84176	19.3383		0.748335	22.0491	0.748364	22.2348
3.14178	19.8357	3.14188	20.1348		3.14255	21.4844	3.14257	21.6357		3.14229	21.1421	3.14232	21.2135																				3.14134	19.7668			3.13913	17.0537		3.13865	16.0935		3.14089	19.308		1.04766	21.9453	1.04771	22.2179
3.44095	19.7433	3.44107	19.941		3.44183	21.4739	3.44187	21.6062		3.44155	21.1261	3.44159	21.1979																				3.4405	19.7092			3.43808	17.0121		3.43756	16.0353		3.44001	19.247		1.34698	21.8724	1.34705	22.2032
3.74011	19.6061	3.74026	19.774		3.74111	21.4605	3.74115	21.5735		3.74081	21.1065	3.74085	21.1766																				3.73966	19.6481			3.73702	16.9762		3.73647	15.9859		3.73912	19.1741		1.64631	21.8755	1.64639	22.1788
4.03924	19.2419	4.03943	19.5266		4.04039	21.4519	4.04044	21.5173		4.04006	21.0939	4.04011	21.1643																				4.0388	19.5465			4.03595	16.939		4.03537	15.9242		4.03823	19.0593		1.94564	21.9193	1.94573	22.1591
4.33836	18.534	4.33858	19.2545		4.33967	21.4377	4.33972	21.4891		4.33932	21.0745	4.33937	21.1477																				4.33794	19.3998			4.33489	16.9024		4.33426	15.8547		4.33733	18.9036		2.24496	21.9158	2.24507	22.157
4.63748	17.8516	4.63769	19.0069		4.63894	21.4192	4.639	21.4589		4.63857	21.0556	4.63863	21.1281																				4.63708	19.2567			4.63382	16.8636		4.63315	15.7641		4.63643	18.7629		2.54429	21.8925	2.5444	22.141
4.93657	17.0906	4.93678	18.6743		4.93822	21.399	4.93827	21.4114		4.93782	21.0259	4.93788	21.1069																				4.93621	19.0847			4.93275	16.8255		4.93203	15.6655		4.93552	18.5636		2.84362	21.858	2.84374	22.1129
5.23557	16.3741	5.23586	18.1304		5.23748	21.363	5.23754	21.3582		5.23707	20.9764	5.23714	21.0987																				5.23532	18.8851			5.23168	16.7768		5.2309	15.542		5.2346	18.3464		3.14294	21.8302	3.14308	22.1065
5.53453	15.6861	5.53495	17.628		5.53675	21.3008	5.5368	21.27		5.53632	20.9486	5.53639	21.0891																				5.53442	18.6878			5.5306	16.7358		5.52976	15.4179		5.53367	18.1139		3.44226	21.7759	3.44241	22.0819
5.83346	15.0537	5.83402	17.0594		5.836	21.1715	5.83606	20.9912		5.83556	20.9025	5.83565	21.07																				5.83351	18.4584			5.82952	16.7081		5.82862	15.2769		5.83272	17.8919		3.74158	21.7332	3.74175	22.0503
6.13236	14.6059	6.13301	16.5924		6.13524	20.8225	6.13532	20.6392		6.1348	20.8281	6.1349	21.034																				6.13259	18.2142			6.12843	16.6679		6.12747	15.0865		6.13176	17.6513		4.04089	21.718	4.04109	21.996
6.4312	14.1837	6.43194	15.9899		6.43444	19.995	6.43455	20.2646		6.43403	20.7202	6.43415	20.9597																				6.43164	17.9039			6.42734	16.6394		6.4263	14.9293		6.43079	17.4531		4.3402	21.6943	4.34042	21.9065
6.73002	13.97	6.73083	15.3873		6.73363	18.9767	6.73375	19.7079		6.73326	20.6609	6.73339	20.8847																				6.73067	17.572			6.72626	16.5956		6.72512	14.6931		6.72981	17.2718		4.63951	21.6738	4.63975	21.8564
7.02882	13.6238	7.02972	14.8927		7.03281	18.3706	7.03293	18.8262		7.03249	20.573	7.03263	20.8183																				7.0297	17.2229			7.02518	16.525		7.02393	14.2231		7.02881	17.1537		4.93881	21.6257	4.93907	21.8275
7.3276	13.4049	7.32862	14.258		7.33196	17.8164	7.33206	17.9798		7.3317	20.3986	7.33185	20.7549																				7.32871	16.8898			7.32409	16.4735		7.32271	13.8502		7.3278	17.0715		5.23811	21.5882	5.23839	21.7926
7.62636	13.3151	7.62746	13.7518		7.63103	17.4913	7.63114	17.5727		7.6309	20.2336	7.63108	20.6246																				7.62769	16.6813			7.62299	16.4432		7.62148	13.6721		7.62678	17.0272		5.53742	21.5713	5.53771	21.7614
7.92511	13.262	7.92626	13.5564		7.93006	17.2938	7.93017	17.3619		7.93008	20.0846	7.93029	20.4874																				7.92665	16.5609			7.92189	16.4124		7.92022	13.5832		7.92575	17.0063		5.83673	21.5443	5.83702	21.7439
8.22385	13.2367	8.22504	13.4468		8.22908	17.1096	8.22918	17.1737		8.22927	19.9458	8.2295	20.3269																				8.2256	16.4686			8.22079	16.4039		8.21896	13.5624		8.22472	17.0119		6.13603	21.4935	6.13634	21.7022
8.52259	13.2199	8.5238	13.3932		8.52808	16.9832	8.52817	17.0748		8.52845	19.8249	8.52869	20.1707																				8.52454	16.401			8.51968	16.4034		8.51769	13.5367		8.52369	17.0024		6.43533	21.4527	6.43565	21.6766
8.82133	13.2246	8.82257	13.3879		8.82706	16.9463	8.82716	17.0501		8.82763	19.7439	8.82788	19.9606																				8.82347	16.359			8.81858	16.3976		8.81641	13.5137		8.82266	17.0062		6.73463	21.4341	6.73495	21.6484
9.12006	13.1955	9.12133	13.3672		9.12604	16.9488	9.12615	17.0204		9.1268	19.6887	9.12706	19.8196																				9.15064	16.3384			9.25701	16.396		9.09344	13.5877		9.25787	17.022		7.03393	21.4252	7.03426	21.6453
9.56029	13.2202	9.42008	13.3332		9.42501	16.9412	9.42513	16.9896		9.42596	19.6614	9.42624	19.7919																				9.44712	16.6563												7.33322	21.4129	7.33357	21.636
					9.72398	16.9415	9.61898	16.9757		9.72511	19.6589	9.7254	19.753																				9.69837	18.3323												7.63251	21.4055	7.63288	21.61
										10.0544	19.6517	10.0246	19.6878																				10.0395	19.6697												7.93181	21.3981	7.93219	21.6062
																																														8.2311	21.3926	8.23149	21.5969
																																														8.53039	21.3892	8.53079	21.6007
12m					12m																												12m				12m			12m			12m			8.82968	21.3844	8.83009	21.5933
before depth (m)	before temp (°C)	after depth (m)	after temp (°C)		before depth (m)	before temp (°C)	after depth (m)	after temp (°C)																									avg depth (m)	avg temp (degC)			depth (m)	temp (°C)		depth (m)	temp (°C)		depth (m)	temp (°C)		9.12897	21.3673	9.1294	21.5877
0.14965	21.7887	0.149655	21.8441		0.149637	21.3033	0.149632	21.2597																									0.149592	20.1702			0.149488	17.4345		0.149511	17.8552		0.14957	19.7061		9.42826	21.3594	9.4287	21.5867
0.448955	21.7645	0.44897	21.8507		0.448912	21.2919	0.448903	21.2585																									0.448772	20.0502			0.448472	17.4361		0.448475	17.0521		0.44872	19.6974		9.72755	21.3537	9.728	21.5769
0.748255	21.742	0.748281	21.8147		0.748185	21.2893	0.748171	21.2445																									0.747941	20.0128			0.747453	17.4264		0.747375	16.8793		0.747866	19.6931		10.0268	21.3476	10.0273	21.569
1.04755	21.7145	1.04759	21.7645		1.04746	21.2787	1.04744	21.2439																									1.04711	19.9862			1.04643	17.3923		1.04628	16.8526		1.04701	19.6569		10.3261	21.3482	10.3266	21.5511
1.34684	21.6226	1.34689	21.7164		1.34673	21.2754	1.34671	21.2341																									1.34627	19.9573			1.34541	17.3624		1.34518	16.8757		1.34615	19.6145		10.6254	21.3432	10.6802	21.5609
1.64613	21.5709	1.64619	21.6815		1.646	21.2633	1.64597	21.2249																									1.64544	19.9238			1.64439	17.3131		1.64409	16.8394		1.64529	19.5737
1.94541	21.5554	1.94549	21.6629		1.94526	21.2482	1.94524	21.2262																									1.9446	19.8916			1.94336	17.2412		1.94301	16.7571		1.94442	19.55
2.2447	21.5279	2.24479	21.6522		2.24453	21.2346	2.24451	21.2277																									2.24376	19.8631			2.24233	17.1783		2.24191	16.6941		2.24356	19.5271
2.54398	21.4897	2.54408	21.6328		2.54379	21.2322	2.54378	21.219																									2.54292	19.8297			2.54129	17.1298		2.54081	16.6047		2.54269	19.4997
2.84326	21.4682	2.84338	21.6114		2.84306	21.2226	2.84305	21.2219																									2.84208	19.8058			2.84025	17.0996		2.83971	16.5335		2.84182	19.4833
3.14254	21.4537	3.14267	21.5959		3.14232	21.2088	3.14231	21.2179																									3.14123	19.7861			3.13921	17.0791		3.1386	16.4771		3.14095	19.4703
3.44182	21.4376	3.44197	21.5803		3.44159	21.202	3.44158	21.2158																									3.44038	19.7655			3.43816	17.0608		3.43748	16.4008		3.44008	19.461
3.74109	21.4169	3.74126	21.5478		3.74085	21.1938	3.74085	21.2109																									3.73953	19.7422			3.73711	17.0441		3.73636	16.335		3.7392	19.4469
4.04036	21.3869	4.04054	21.5339		4.04011	21.1831	4.04011	21.1903																									4.03868	19.7194			4.03606	17.0266		4.03523	16.2778		4.03833	19.437
4.33962	21.3157	4.33983	21.5202		4.33937	21.1618	4.33938	21.1743																									4.33782	19.6896			4.33501	17.0034		4.3341	16.224		4.33745	19.4277
4.63887	21.1323	4.63911	21.508		4.63863	21.1513	4.63864	21.157																									4.63696	19.6474			4.63396	16.9851		4.63296	16.1741		4.63657	19.4244
4.93812	20.92	4.93839	21.4984		4.93789	21.1424	4.9379	21.1409																									4.9361	19.6			4.9329	16.9555		4.93182	16.1271		4.93569	19.4157
5.23737	20.6757	5.23768	21.4908		5.23714	21.121	5.23716	21.1247																									5.23524	19.5481			5.23185	16.9332		5.23067	16.0923		5.23481	19.399
5.53661	20.5594	5.53695	21.4729		5.53639	21.1021	5.53641	21.0849																									5.53437	19.5106			5.53079	16.9167		5.52952	16.0468		5.53393	19.3913
5.83583	20.439	5.83623	21.449		5.83565	21.0862	5.83566	21.0285																									5.8335	19.4663			5.82973	16.8992		5.82836	15.9898		5.83305	19.3723
6.13503	20.268	6.1355	21.4044		6.1349	21.0522	6.13491	20.9263																									6.13262	19.4053			6.12867	16.8817		6.1272	15.9594		6.13217	19.3453
6.43421	20.0695	6.43477	21.2871		6.43414	20.9888	6.43415	20.8718																									6.43174	19.3321			6.4276	16.8623		6.42604	15.9054		6.43128	19.3395
6.73337	19.7888	6.73401	21.0155		6.73338	20.9306	6.73339	20.8004																									6.73085	19.2166			6.72653	16.834		6.72487	15.8332		6.73039	19.3134
7.03252	19.3852	7.03325	20.7798		7.03262	20.8487	7.03262	20.736																									7.02995	19.0749			7.02546	16.7879		7.0237	15.7232		7.0295	19.2634
7.33165	18.9127	7.33249	20.6467		7.33186	20.7407	7.33185	20.6486																									7.32905	18.9232			7.32439	16.7418		7.32251	15.5695		7.3286	19.2023
7.63075	18.395	7.63173	20.3597		7.63109	20.649	7.63107	20.551																									7.62814	18.7289			7.62331	16.6785		7.62132	15.365		7.62769	19.1044
7.92982	18.1163	7.93094	20.0526		7.93031	20.5945	7.93029	20.4625																									7.92721	18.5483			7.92224	16.6158		7.9201	15.0734		7.92678	18.9228
8.22887	17.8381	8.23012	19.8288		8.22953	20.5337	8.2295	20.3453																									8.22627	18.3301			8.22116	16.5506		8.21887	14.6403		8.22587	18.5736
8.52788	17.3448	8.52929	19.5465		8.52874	20.4644	8.52869	20.2095																									8.52532	18.0662			8.52008	16.4992		8.51763	14.3587		8.52494	18.0398
8.82686	16.9255	8.82843	19.1318		8.82795	20.3359	8.82788	20.0536																									8.82436	17.7902			8.819	16.4305		8.8164	14.0323		8.824	17.6219
9.12583	16.6215	9.12754	18.612		9.12715	20.2072	9.12707	19.9387																									9.12338	17.5221			9.11791	16.3601		9.11516	13.669		9.12305	17.2461
9.42478	16.2127	9.42664	18.2363		9.42634	20.0618	9.42625	19.8086																									9.42239	17.2627			9.41681	16.2976		9.41389	13.3479		9.42205	16.8737
9.72372	15.8811	9.72573	17.7683		9.72551	19.911	9.72544	19.731																									9.72139	17.0391			9.71571	16.2489		9.71259	13.0737		9.72103	16.6595
10.0226	15.7117	10.0248	17.4291		10.0247	19.7363	10.0246	19.5671																									10.0204	16.8734			10.0146	16.2115		10.0113	12.9632		10.02	16.4947
10.3216	15.474	10.3238	17.0534		10.3238	19.4734	10.3238	19.4616																									10.3193	16.6945			10.3135	16.1504		10.31	12.8471		10.3189	16.4013
10.6205	15.2938	10.6227	16.4466		10.623	19.3146	10.6623	19.4579																									10.6239	16.5215			10.6124	16.0532		10.6086	12.7436		10.6179	16.3408
10.9194	15.1755	10.9217	16.3773																														10.9416	15.3043			11.0428	16.031		10.9073	12.6801		10.9168	16.2576
11.2183	15.0662	11.2207	16.5883																														11.2152	15.1173						11.2059	12.6373		11.2158	16.1774
11.5171	15.0411	11.5197	16.2209																														11.5065	15.0137						11.3711	12.6326		11.618	16.1603
11.816	15.0167	11.8187	15.7744																														11.8174	15.3955
11.9823	15.0498	12.1177	15.4733																														12.05	15.2615

## Sheet: environmental variables
Cruise date	CTD mean temp	Zonal Strat (ΔT C/m)
2014-05-09	16.9606	0.114758
2014-05-14	15.8251	0.336506
2014-05-23	18.9116	0.237166
2014-06-11	17.4885
2014-06-25	20.4476	0.456557
2014-06-27	21.5482
2014-07-02	20.9183	0.128434
2014-07-11	19.4566
2014-07-14	19.5997
2014-10-09	21.377
2014-10-30	21.0386
2014-11-06	19.2617	0.103856
2014-11-18	19.1059	0.0326219
2014-11-25	18.1664	0.0418301
2014-12-29	16.4217	0.0594263
2015-04-28	16.6675	0.239364
2015-05-13	16.1489	0.193585
2015-05-19	16.899	0.155558
2015-05-28	17.3708	0.115277
2015-06-19	17.4963	0.341788
2015-07-02	19.298	0.505608
2015-07-16	19.9546
2015-07-20	20.4947
2015-10-09	21.7167	0.132515
2015-10-16	21.9359	0.0933416
2015-11-06	19.4411	0.0200028
2015-11-20	19.5051	0.0708276
2016-06-08	15.847	0.413206
2016-07-07	20.3157	0.480018
2016-07-08	20.7172	0.525819
2016-07-15	19.4824	0.475577
2016-08-05	21.9104	0.315226
2016-08-17	15.2896	0.120812
